# Supplementary material for: Importance of appropriate genome information for the design of mating type primers in black and yellow morel populations
Source: IMA Fungus. 2022 Aug 22;13:14. doi: 10.1186/s43008-022-00101-6 (PMC9394083; doi:10.1186/s43008-022-00101-6)
Supplement: Supplementary file 3 — Additional file 3. Nucleotide and amino acid sequences for the putative mating-type genes and the region containing the mating-type locus and flanking genes in the Morchella genomes investigated here. [file 43008_2022_101_MOESM3_ESM.txt]

>jgi|Morco1|538505|fgenesh1_kg.48_#_67_#_Locus5912v1rpkm19.08 [APN2]
MSLRITTWNVNGIRNPFSHHPWFGKTFQAMFDTLEADIVCIQELRIQKKDLKDDMVLVPGWDCFCTFPKH
KKGYSGVAIYTRQSKCNPVNAEEGITGILVPPGRDGMTYLSLPSSESIGGYPKLSPEEATLLDSEGRCLI
LDFGAFILIGLYCPADTDPARDDIRIAFAAVVDERIRNLIEVEKRRVIVVGDMNIARDEIDNAAAKEIMM
ESNLDNYKDTPTRQILHNLLEPHTNGVMVDLCREFFPERRGMYTCWSVKENARPGNYGKRIDYVLCSSDM
RTWFKEANIQEGLMGSDHCPVYGVISEKIIVGEREQYLLDIVNPPGLFVDGKRLPHKTAPKLKLSAQASS
EYATRQNIRDMFSKVAAQPSSSLQAKKAPNTHPLSNTLGTSFATISGSTQYDPAISAPLGTTRELSSFHK
SLPLVGPPAKRQKIVPSGPPGKKPVNATPKKSHGQQSLVSFFKKQTSTQESSTTSSEPSSSRQSPKGPSA
SISRTNIDAELQDVDSTQDSYIDEALTESGLIMPFQEGEGAFPFVDPIESKEKWSQLFTRPAVPRCEAHN
EPCIRLITKKPGPNVGRAFWMCSRPLGPSGSKLTSGQAGEWRCNFFKWSSDKPKV*
>jgi|Morco1|527229|estExt_Genewise1Plus.C_480190 [MAT-1-1-1]
MSLRPVYLTGLVRENPPSESVMLMDAIKRTLCLRNATLGCALYLSKTHQYLLMQDRGGGIWVQHKDCRYI
VPPPGGSVFQVQGRPLPFQRWLTLMHRLVRQDGRVGLDPKIPYKCAVQRLYGEHYKSNRPIVDEPLTKRS
VLKALNPYIAHRTWISKFLGGLGFTQMLISALTKGVWQREKRKAMWSNIARLYTYHRDQGTLTSTLEDFI
KAQLIENKQDPSPSSFLHNCGINLDDVRKRMTPTCIPPDAQIFAIGTVAPIEETYSGIQDIPNVHFQAPT
VPDSTAMESAKTEPIIMSPISTICTVSKDYISSRARQRSRKTIARSELTGITPQDACQNALSPPALPTSQ
QSISNQMLVDPPQDWNSMTPVAYNTNQLDPRLNFLPIKPLPGRLPAFDKTLREPGTYPEPEIYPEPDTYS
ESRHFQESQFYPQQIFSSGLKFCISPKSDVEPRTYTAPNIYPEPYTLRPENATSQVFHGIYNPQNMEIEE
PFDFTKENTYFVSETYTSNSFPQPQSQTFQEFVN*
>jgi|Morco1|538513|fgenesh1_kg.48_#_75_#_Locus2286v1rpkm75.28 [SLA2]
MSYSGASRNVDMTRTETDLSINIKKATNIEEKAPKRKHVRSCIVYTWDHKSSTSFWSGLKVLPILQSEVQ
TFKALICIHKVLQEGHPVTIREAHAHTGWLESLTNGTSDEGIRGTAVSFGNNNHLAEQLTPRSGYGPLIR
EYVYFLLAKLAFHRHHPEFDGVFDYEEYISLKTINDPNEGYETIMDLMTLQDQIETFQKLIFSHFRHGVD
NECRISALVPLVQESYGIYKFITSMLRAMHQTTGDDDALAPLRERYNGQHYRLVRFYYECSNLRYLTELI
SPPKLPQDPPNLLGNGETAPALPRRPVEAQETAPPPPPPPAQPEAEAISDFWSSEKLQQQQRDYEEQQNQ
LELQRAEELRRQQMLAMQQQAQFEEMQRQQMEQQRLAQEQLMRDQMARQAQGHVAELERQLLEYKGHHDQ
HLLLLESYDQKVKALESEIANLQSNIGQQLASKDDLIRSLQEQVNMWKNKYEALAKLYSQLRHEHLELLG
KFKQIQLKAASAQEANDKREKLEREMKSKNLELADMIRERDRALYDLDRVKGTQKEEVEKVRRELRFAQE
KAENNEKSKGTELSALLSRHNREMAEMEELLRSKQRALDELQSRVGDRDHDMERRLREKEEELEIFKAGM
DQTLLELNEMRLHNNESDIVLEAQIDGVILDQLKRLTEIIDSVLQSGVQRVDDALYELESPMNAGNQSAS
PGYLLSQVEKAQLSATEFATQFNNFVVDGPNSPQSSIIKTLHVFAGAISDVLANAKGVTRLATDENKSDA
IMAAARQSANTSVKFFQNLMSFRLDGLSQDQKMDVVVSSNLEVQKNLQKLTKLAEQFMTKGADLSKASGD
IGDLVDNELSKVADAIDAAAARLAQLMKKPKDAFSTFEIRIHDSILDAAIAVTNAIAQLLKAATISQKEI
VAQGKGNSSRTAFYKRNNRWTEGLISAAKAVATSTNMLIETADGVLSGRNKLEQLIVVANDVAASTAQLV
AASRVKASFMSKSQERLETASKAVTGACRSLVKQVQEIIAAKNNDENEAMDYSKLSGYEIKVQEMEQQVE
IKELENRLTQARFRLGEMRKHSYVQDSD*
>Morco1_mating_region_and_flanks scaffold_48:225399-258505
CCCAGAATGGTGAGATATGCCCATTATAGAGAGTATCTCTATCCGTACAGTGTTGTAAAT
CTTCCTTTTTAATTACTATTCGTTGGGCGTATTCCCACCTAGAATACGGGGGAATACTCA
AGGGGCGATCTAAACTTTAGGTTTATCACTACTCCACTTGAAAAAATTGCATCTCCATTC
TCCTGCCTGGCCACTAGTGAGCTTGCTCCCACTAGGCCCAAGTGGTCTAATCAATGCATT
CATTATTATAAGAAATTATAAATTATAAAGAAGAGGAAACCCTTACCTCGAACACATCCA
AAACGCTCTACCGACATTTGGGCCAGGTTTCTTGGTTATTAACCTGATACAAGGCTCGTT
ATGTGCCTCACATCTCGGCACAGCAGGCCTTGTGAATAATTGTGACCATTTTTCCTTAGA
TTCGATGGGATCAACAAAAGGAAATGCGCCTTCCCCCTCTTGAAATGGCATTATGAGCCC
ACTCTCTGTCAATGCCTCATCTATGTATGAATCTTGGGTCGAATCTACATCCTGCAATTC
GGCGTCGATGTTGGTTCTCGAAATCGAAGCGGATGGGCCTTTAGGACTTTGCCGACTCGA
CGAAGGTTCAGATGACGTAGTTGAACTCTCCTGTGTAGATGTTTGCTTTTTAAAGAAACT
CACTAAGCTCTGCTGGCCATGAGATTTCTTAGGGGTCGCGTTAACGGGTTTCTTCCCGGG
TGGGCCCGATGGAACGATTTTTTGCCGTTTTGCTGGCGGCCCGACTAATGGCAGGCTTTT
ATGAAAACTAGAAAGCTCTCTCGTAGTGCCTAAAGGCGCTGAAATCGCTGGGTCATATTG
CGTGGATCCGCTAATAGTCGCAAAGGATGTTCCGAGCGTGTTTGAGAGTGGATGAGTATT
AGGGGCTTTTTTCGCTTGGAGACTGGAGCTTGGTTGGGCCGCAACTTTTGAAAACATGTC
CCGTATATTCTGCCTCGTAGCATACTCACTAGATGCTTGTGCAGATAGCTTTAACTTCGG
GGCGGTTTTATGAGGCAGGCGCTTTCCATCAACAAAAAGGCCAGGGGGGTTTACAATATC
AAGAAGATATTGCTCACGTTCCCCGACGATTATTTTCTCACTGATTACTCCATAGACTGG
GCAGTGATCGGAACCCTGAGTAGAATTAGCTTTATGAAGAGATTTAAAACGAGACGTAAG
TCACTACCATCAAACCCTCTTGTATATTTGCTTCTTTAAACCATGTTCTCATGTCTGAAG
AACATAATACATAGTCTATGCGCTTCCCTATAGACATGGTAAACCTTCAGCAGTTGTACG
ATGTGTTATTCAGATGTGTTAATACCGTAGTTTCCTGGCCTAGAAGAAACATAAAGGCGT
TAGATTTTGATAACAATACTTTCTGGAGCTCACTTCACTTCAAGGTGGATATGATAATAA
TAGGAATATCTGTGTTTTGGAGGCTGGGTGCTCAGTATCTCGCAATACCAATTCCCCGAA
GCTTTATAACTGACCTTGCGTTTTCTTTAACAGACCAACCTATGAGTTGGTTAGCAATGA
TATCCGCCGATAAATGTCATTAGAAACCCCTCGAATTTGATATCATATTGTCGGAAACAG
CGCTCGAAGAAGTCTTCGGCCTCAAAAATCGCCAGGTTTGAGCAAAATATGACTTACACG
TGTACATCCCACGCCTTTCTGGGAAGAACTCTCTACAAAGGTCGACCATGACACCATTAG
TATGTGGCTCCAACAAATTGTGAAGAATTTGGCGTGTTGGCGTGTCTTTGTAATTGTCTA
AATTAGATTCCATCATAATTTCCTTTGCAGCGGCATTATCAATCTCATCTCTCGCAATGT
TCATATCTCCAACGACTATTACCCTCCGCTTTTCAACCTCTATCAAGTTTCGAATCCGTT
CATCCACTACCGCAGCGAACGCAATACGGATATCGTCCCTAGCTGGGTCCGTATCCGCTG
GACAATATAAACCGATTAGGATGAATGCCCCAAAGTCTAAGATAAGACATCGGCCTTCAC
TATCAAGTAAGGTAGCTTCCTCGGGCGAAAGCTTGGGATAACCACCAATGCTCTCAGACG
ATGGCAAGGATAAGTATGTCATTCCGTCGCGACCAGGGGGTACGAGAATTCCAGTTATGC
CTTCCTCGGCGTTCACGGGATTGCATTTTGATTGACGGGTATAGATTGCTACACCGCTAT
AGCCTGCATAGCTCCGTGTTGGGCTTCAACAACGGTTCTCGTTAAAGAAACACATCTACA
CCAGATCATACCTTTCTTATGCTTGGGAAACGTACAGAAGCAATCCCAGCCCGGAACTAG
GACCATGTCATCCTTAAGATCTTTCTTTTGTATTCTAAGCTCCTGGATGCAGACGATATC
GGCTTCTAAGGTGTCGAACATTGCCTAATTCATGGAAAGTCACACACTTGATAAGAATGA
GAAACATGCTGTTTGATATTGAAGAAAACATACTTGGAAGGTCTTGCCAAACCACGGGTG
GTGTGAAAATGGATTTCTGGGAATTGAAATCAGATTTGCCTCAGAATCTTTGGTCAGTTT
TCCTCACCGAATACCATTGACTGTAGCAAGACCATTGCGCAGTCAGTAAACTAGATTCCT
TAGGTTTAAAAGAATTACTTACCATTCCATGTTGTTATTCGTAAACTCATACTCTATTTT
CTTGGCTTTGGTTTTACAAAGAACGGTTAGGTACCACTTGGTTACAGTGTTTTCTAGGCT
TGGGGAGGCGGAAGTCATGAGGAGACGCGACATCTTTATGATATCACACGTTCTAATCTA
CATACGTGTTTCACAACACTAGAAATATTATTCAAATTTTCTAGCTAAAGAATTTTTCAC
CGAGAACCTTCAGTACTGTTTCTTACTCTTAGAATATTTATGTAATACTGAGTTCCTCTT
CCACTACCCCGGAGCGCCGATGCCGTCATCGGTTAGACCATGACACATTTATTATATAAT
ATAGTCCGAATCACAATCTTGAAAACCTCACCCCATCGCCCCACGCCATCCTCGGCCAGA
TTTTCCCCTCAACGTTTCTGTTCCGAACTCAAACAATCATAATGCTCTCCACTCAGACCC
TCGCCCGCGCAACCGCCCGCGTTATCGCAAGGCCACAGCAATCGCGTATTGCTCTCCAGG
CCAGAAGATTCGCTTCCGAGACTTCCAAGGCAACTGAAAGTACCTTTGTCAAGGAAAGAG
AAGCTGTCAAGCACCATGCCGCTGAATCAAGTGGTTCGTTTCCTCAATATGATACTAATC
GATGAAGTCTACTGACATATATCCAGAACTCTGGCGCAAGATCTCCCTCTAGTTTGTCTT
ACCTCAGCCCCATTTCAAAAAGCGACATATAGCAGAGATTGAATGATTTTGACTCAATCA
TCCTTGATACAAATACAGTGTTGTTCCACCATGCCTAGTCCTCAGTTCTATCAACGCCTA
CAATCTTTGGAACGAACATTGGGAGCACTGGAAACACATGCCTGCCCTTGAGGAGCGTGC
TGAATACCCTTACCAGAACATCAGGTCCAAGAACTACTTTTGGGGTGATGGTGATAAGGT
TAGTTCTCTGTCTCTAGTTTCATATTCTGTTGAAAAGTGCTAATGATTATAGACAATCTT
GTAAGAACTCGCCGATGATTGATTACGATGCTTCAAAGCTGTTGCTGACTTCTGGAATTA
GCTGGAACGACTCAGTCAACTACCACAAGCGGGACGATTAGTTCACTCGTGCGAGTAGGG
TAGCTCACCCACAATTCAGTCACAACGCGGTGGCAGTCAAAAGCGGCCATCGATGTAAAT
CTTTTAGAATAGCAATACCATTAGGCCATAAGATTTGGGTTGTCTCTTAGTAAATACATT
ATTCTTTTTAAACATCTTTTTTGAATTAGAGCCTCCGCTTTTGATAGGCATGCACATACG
CTTCTCGATAATAATCTCGTGAAAATGTGGTCGATTCCCACCAGAACCCTTAAAATAGGG
TGCCTAACTTGCCATATCTTGGCAGATAGTTTTTGAGACAAATGCCTGCAGTTGTCAAGT
TTTGTCCGTTAGCGTTTGCTCTGATCAACCACTAAGCTGTAATCTATAGAGATATCAAAT
ATCAGATGAGGCATTCTGCGAACCGCAATTACACCTTGTTATGGCGAATGCACTCTACAT
TACATGTTCGACTCAACAGCAATTTGTAGAAGCTCATAAAACAGAAGCCCAGAGCAAAAA
GCTTAAGTTGTCCTGAATATTAACTTTCACACCCTGCTATCTATATTAGATACATGTATA
TACTTGAAATTACTTGTATATTCTATATTTATTGATCATGATCAGGAGCTCGTGCCTACA
ATGAGCATTTAGCTACGTTTTAATCTGCTGTATAGATTTATGGAGAAATAAAGAGCCTGC
TGTACGTGACAGCTCTAATAGAAACCTCAGAGCTTATATAATGCACACTGTAAAGTAAAT
ACCTACTTTACATGTAGTGCAGAGTGAAACCTTCGAAGACATAGACCCTCCCTCATTAAT
TTGGAGACGACGGATAACCTCATCAGGCAATCATTTAGAGTTTCTGTCATGTCATCGCAT
GAAAACAACAAACGTGTATGTACATGTATGTATACTATTTTGTTTTCATGCATGCAGGGA
ACAGCAATACAAATTGATAATATTCAATGGAAATGCCAGTAACTACACACGCAAATCACG
CCGACTAATACTATGTATCGTTTCCATGGCTTTTTTTGGATGCTGTTTGGGTGGTAACAC
AGTTGACGGTGGCGGGCAAAACGTACCAAGAAGGGTTTAGGGTGCATAGCTTTCCCAGCC
TGGTCAAACCCGGATCTTCGTCACCCTCCTTCACCCGTTCTCTCCCCCAGCTGCGTGCGT
CTCTTTGCTCGCGTACTCCCATTTCAACCTCCTTTCCCATCTGCTCACCCACTCCTTGTC
CCCCCCCCTCCTCCTTAAGGTTTCTCTTCATCCATCTCCTTCCTTGATTTGTAACTTCTA
TTCGTTATCTTCCATCAATCGATCCAGGAAGACGCGACTCACTCCAGCTTCACCAGCCTT
CCCACTCAAGACTCGTATCATCGAGTACTATCGGGCTCTGATTGTGGACAAATTATTTCT
CTTCTGTTTTTGAACTGAGACGACATTCTGTTTCTTTATTCTCTTGTTGTCGCTGGTGCA
GCACACTGACAAGTCTTGTATCCTCGCCTGTGAGGGAAAACAATCATTTTTGCTGGGGAT
ATAAAGATCATTTCTTGGTGTAACAAGCAAGCGAGTGAGCAAGAGACTATCCTGTGCTAC
GAGAGAGAGAGATATAGACAGAAGCAAGCTAGTATTCACACTTTCGGCAGTGTACGTATC
ACCACCCTTTTTGTTCTGTATAGGCTTGGGTTGCGGTGAACCCAGCCTGGGCGTGGATTT
TGACAGCGAGATTTTGCTTTTATTTTCTGGCGTTTGGCCTTCCTTTTACTCCCCTGTTCT
TTGCTCGCTCTGCTTTGCTAGACTTTGTCTTCATTCTTACGCGTTGTTTTACTTTCTATG
CTGAAATCTGCCTATTTCACCTTGCAATGTCTTCTTGGAAGCTGATTTACGAGATGAATT
GTACAGACCCTCCTGTAACTTGTTCCTTGACAGAGCAAGAAAAAGAGAAATTTGGAAGCA
GAGCAAATCACCTAAAAAAAACAAAGCAGTCTATACTTCGCACATATCTCGTGAATTCAC
CCATATCAAAATGGCCGACGATTTCGACATCGATATCTATGGGGACCTCAATCCCGATGA
ACCCACTACAGCGTTCAAGAAGGAGGATGATGAGTTACTACTCGATGATCCTGGTAACCA
GGGCGATTCAACCGAAGTTAAAACTGAGCCTACTGGTGAGGATACGAACATGGGCTCTGC
CGCTGGTGATGGTGATAACTCCGGTAATTCAAATAACGTGAAAGAAGAGGAGAGTACCCA
GCAGAAGCAAAAAAGAAAGGTCCCAGACGACAGGCCATATGACCCAACGGCAACCAGCGC
CTTGTATATCGCTGACTTGCATTGGTGGACTACTGATGATGACATTCGTGGTTGGGTTAA
CCAGTGTGGCTGTGAGGAGGAACTCAAAGACATTACTTTTAGCGAGCACAAAGTGAATGG
AAAATCTAAGGGGTATGTTATGACCCCGAAAGCCTTTATTTATAATTATCACACTGACAT
TCATCTCTCTTTATTAGGGTCGCCTTCGTCGAATTTACCTCACCCCAAGCAGCGGCCGCC
GTCAAGCTCAAAATCGAGGCTGGTGGGAATCAACCAGCTTACATGGGCAAGCGTCATACT
GTCTCATATACAAATCCTGCTGTTAATCCATTCCGCACTCTTCCCAAAGATGCTCCTCAG
CGTGACAGGCCTCGTGATGGGTTCCAGGGTGGTAGAGGAGGAAGTGGCAGCAGCGGCGCC
GGTAATGACCGTTCAGGACATTCTGCCCCTCCGAACATGCCCCCCGTAAGTATGAATACA
GGTGGAGGTATGAACGCAGGAGGAGGTGGAAACTTTAGAGGTGGTAACCGTGGAGGATTT
GGAGGTGCCCGTGGAAACATGGGAGGTGGAGGATTTATGAGTAATCGCGGCGGCGGTGGT
TTCGGTGGACCCGTTGGAGCTCCGCAAGGCTCCCCGCAGCAAGGGTTCCAAGCCCCGATG
ACCGGCTTTGGCGCACAGGGAATGCCTATGCAGCAATTTGGCGGCGGAAATTTTCAGGGT
GGGGGCAATTTCCCTCCTCGTGGCGGTATGAACCAGATGAGAGGTGCAGGTGGTATGCGT
GGTGGTAGGGGTATGGGACCCAACGGTATGATGGCAGGAGGAATGCCAGGTATGGGCGGT
AACATGGGCGGCGGTATGGGAATGGGAAACAACATGGGTGGGATGGGTGGAGCCATGGGT
GGCCAGATGGGCGGCGGCGACATGGGCGCGATGTTCAATCCAATGGGAATGGGCGGTTTC
AACCCTACCGGTATGGGTATGTATAACAGTCAAGGATTCCAAACCGGTGCGCGTTCACTT
ACCACCTATCCAACTGCAGCAGGACCTGGTGGCTTTCCAGCGCCTCATTTCAACCCGGCG
TTTTTCCCTGGAGGACCACAGGGTGGAAACCAAGGACAGTGGGATTCCCACAATCCTCAC
CCCAACAAGAGACCTCGAAATGAGTAAATGTCTCCATTTTCTACCACTCATGAAAGTTAC
CAAACGATAAGCGGAACTTTCAGAGGCTAAGGCTAAAAAGATCACAATCTTTCTTCTACA
CTGGGTGTTTCTCATTTGTATCTGGGGGAATCTCTTTTCGCCTATTCCTTTTATACTCAC
ATTTCCTTTGTCTTATGAAGGATTTACAGAACGATCTTGATTGAAAAACGAGGGTTTGTC
TAGGGCCGGGAGGTTTTTTTTTCTCTTTTTTTTTCTTTTTTTTCTCTCTCTTCTTCCATC
TCGCTTTTCGTCATATTATTTTTTCCACTTTAACCTTTGTCGCCCTTGTAGTTTTACTCT
AAAAATCTTTTTTAGTACTTTTATAGGTTTTCTTTTTACTTCCTTTTCTTTTCCCAAAAA
TTGAATCTTGCCGCTGTTGGAGTTTTTGTGCTGTCAGGACTTTATCTCAAGTACTACTTT
TATTGTCGTAACATTTCTAGGAATTCTTTTGTTCTTTTCAAGCCTGGACTTACTTGGACT
TTGACCACGATTTGTTGGCATTGAGAGTATCACCACAGGATTTTCTTTTTTAGAAGTAAT
CACGTACGACGTAGTGTTATCTGAGTTTTCCAGTTCTTATGATATGGGAGAGAGTAAATA
CCAATCTAATGTTTTGCCTGATGTGATTGGCAGCTTCCGTTCTTGTGATGATTGTTGTTA
TATGATCATGTCAGTGTAGGTACTCTAAATTATTCGTTTATCAGCCAGGAACTATCGATA
CTTCATCAGATATCACTCGGTCTCCAAATCCTTATTTGTTACCACGTCTATCCACCGATC
CGCCAAGGAGGCACTCAAAACTCAGGGCCGAAGCTTTATGTAGATGCAATAAACATACAC
TAAGGCGCACGTCATGTTTGGCCAGCAGTGCGCTGTTTGACTATCAGGCTGTGGACAGCA
AAGGACGATGCAGAGAGGCAGCCCGCATTGTGCGATCATGGAAGCACTCGTGATCGATCC
CGCAAACAAAGGAAACAAATATTTCTGACACAAACAAAAGCTGAAGCTAGCCCCTCACAC
CCTCCATTATTCGCACATCATAGAAGTGTGCCTACGTACATATGCAGACAGGGATCTCCC
CCGTTTGAAAAAAATAGAAAACCACAACACAGATCCAGAACCCGGAGGTCCTTATTCGTC
ATTTCTTTTTTCCGGGCCCAGCGACGCGGACACCCGTAACAACCAACAGAGCCTCTCGAC
TCGACACAACTCTTCTCCCAGACACAGATACAGCCCCCATACCTTAGCCGTCGACATACA
TCGCCCATCACGTACGCCATTCTCCTGAACGAAATAGAAATAGAATAAAGAAGCTGTCAC
CTGTCTACTCGCTCGCTTGATTACCCTCACCACATACCACGCAGCCCTAAACAAAACCAA
TACTCGAAACTGGTCGCGATGGATACCGCGAAATCGCTTGTCAAATGCGTTGCGCGCGCG
TTCTATGATACGAAGCATATTTTGGTCGTGGATGCGCTCATGATACACAACGCGTATGTC
CACTGAGTATAGCTAGGGGGGTTTCGGGGGAGTAAATTACTGATTTCTGTAGAGTCCGCG
ACGATGAGCTGGCGAGACTACTTGGCCTGCAGACAAAGGATCTTCACAAGCTTTGCGGAA
AGTTAAAAGAAGATCGCATGCTCAATGTGTATGTTTCCCAGAGATTCCGAGTGGCTCCAG
GGTAGCTGAAGAATGTAGACATACCCGTCCCGAGACCAAGGAGGGACAACAGCGCCCGGT
GAACCGTACCTACTACTACGTTGAATTTCGGGGGACAATAGATGCGTGCAAATTTCGAAT
GCATGGCGTTGTGAAAGAGGTAGAGAAGAAAATGAACAAGGATGCCGACACAAAGGGATA
TGTGTGTCCGCGCTGTCAAAAGCGGTTCTCGGTACTCGATGCAGTATCACTGGATAGGGA
CGATGACGGGATGTTTGTGTGCGACCGGTGCTCTACAGGATTGGTAGACGATGATGATAG
TGTTGAAGTAAAGACGAGTCAGGAGCGCTTAGGGAGATTGATGGAACAGATGAAGAAAAT
CATCGAGCTGTTGAAAATGATTGATGATGTGGTGGTCCCGGCGTATGTATCTCTGCGCAC
ATTCACCTTTTCGCACCTTTATGGGGGTTCTTAACAGTGAAACTTTAGAAACGACTTTGA
TACTGCTATTGCAAACTCCGTACCCGTACCCCGCGACAAGAACCAGCTCTCTTCGATTCC
GACAAACAGTGGCAAATCAACATCAACTTCTCGTGCCAATGCAACGACATCTCTCGAGAT
CAACATTACCTCCACCTCCGACAAAACCGCCGCAGAGTTGGCGGCAGAGCAAGCCAAGAA
GCAGATGCAGGCCGAGAAGAACGCACTGCCGGTATGGCATACACAGTCTACAGTTGACCC
TACAGCCATTACTACGGCAGGTGCGAAAGAAGCCGCCGAAAAAGAGGCTAGGGCGCTGGA
CGGAATTGGAATTGCTGCAAAATCAAGAGAAGAGGAGGAGAAGAAGGCGGCTGCAGCGGA
AGGGGCGAATGGGGTACAGGCAGATGGTACTGTCTTCTCTATCTCTGTGTCTTATGTTAG
AATTATATTGACAACCTACAGCAATCGCGGAATACTACGCCGCACTTGCCGCACAAAAGG
CGAAAGAGGAAGCGGAAGAACAGGAAGAAGAAGACGATGATGACGATGATGAAGAGGAAG
AAGACGCATTCGAAGACGTCGTTAATAGTAATGCCGCAACCCCGCCAGTGGCAGCTGCCG
CAGCTGTCCTCTCAAAGAATGGGAATGGAAATGGGGGCACCAAGAGTGCAGACGATTCGG
ATGATGATTCTTCAACTGCGCCGGCGCAAAAGAAGCAAAAACTGGCAGAGCCAGAAGAGG
AGGAGGATGACTCAGATGAGGAGGCAGATTTCGAAGATGTATAGTCGAATCTAACCTTCC
CTTTTCAGTCTCCGGGCGGTACGTTTTATTTTATTTTATATCTCTTTTACTATTTATACA
GACCTGTGGCAGTTTGGGTGGGTGAGTGGCCCAAAGATTTGAACATGAGAAAATACAGGG
GAGAGAAAGCAGCTATTGCTTTGGACTTTCCCCTGGACAATGCTCACTAGAAACTTATAG
ATGGGTATGAAGGCGTGTCGATGAGATATTTATTATGGATCTGATTTTACTCTCGGAAGG
GACAATAAGGACTAAATGAAAAGCTAGGGTCAGGCATATTTTACTCGTTCTTAATTTTCT
TTCGTTGAGGGAGAACTTCTCTTAATTGGTGACTACCAGTCACTGCTGCGTCTTTCACTA
CTTGTTATCTCGTTCGCTGGGACGAGGGAAGTATAGATGTATTGGCGGTCTTCGTTGCAC
ATAATGCAAGTTGATGCTGGGACATGTCTGGGAACTGCGCAGGTGGGATAATTCTTACAT
AGATGAAAAGAATCGATAAATTTACATCATAGAAAGTCACGGTAACTAGTCACGATCTGA
CCGGACATCGTAAATAGGGCTCTTGCTTGGTATTAATGGAAAAGAAGCCATATGCGCTTG
ATATAGCCTCAGAATTTTCTCTTTATCAGGTTTATTATTACCACTAAGTCTACGATTTCC
TTAATCTCAGTCTGTTTTTTCGGTGGTTTAGATCGATCTCCATGCCTGCCTCCGAACATG
TAAAAATTCCTCAATTAAATATGGAACGCTGATGACTGAATGGGCTGTGCTGCTGGTATC
AATGATGCTCTTTCTATAGAATTTTCACTGTTGCCGTATATATATTGCAGGAATTGTCCT
TTCAGTGCCTTCGGCCGAGTGATAATCCCAATAACCTCGGAAACAAGTGGACTTCTTCAC
CCCTGCCCACCCACCCTAACCCTGAACCCTCCACCCCAAGCCTGATTTGATAATTCTCGG
GCGGCGACAATTCCCGACGTCGTTTCATCACCCGGAAAACAAAATCAACCATCGCCGTAG
CAAAAAACCTCCCCATCTCCCCTCAACAAGCAATTGTCTCACCCCCCCGTTACTGATCCA
CAATGTCTATGCGGTTGGCCAAATCTCTCTCGGGTAAGCCTCCCGCACCCCCGCCGATGG
AAGCAGAATGTGGATATTAACCCCCAAACCCCGCACAGGTGCTGCCCGCCTCCGACCCAC
CACCTCCCTCCTCCCCCGTTTGACCGTGGCCGCCCCATCCGTCCGCTTCCAGTCCACCAC
TCCCCCGGCTTCTGTGGACCCAAAGACAAAGGCCCAATCGATCCTCGACTCGCTCCCCGG
CAACTCCCTCATCAGCAAGACCGCCATTCTCTCCTCGGCCGCCGGTGTCAGCATCTGGGC
CATCTCTAACGAACTCTACGTCGTCAATGAGGAGACCATCGTCGCCTTCTGTCTGTTGAG
TGTCTTCACCGCGATCGCCAAGTACGGAGGACCTCTCTACAAGGAATGGGCCGACACACA
GGTCGCCAAGATTAGGGACATCTTGAACAGCGCCAGAGCGGACCACACCCAGGCTGTGAA
GGACAGAATTGATAGCGTTGGGCAGATGGGAACTGTTGTGGAGGTTACAAGGGACTTGTT
CGCGGTTTCCAAGGTGCGTACTGAGTGGGGATACATGGGGCAGGGATTCAATGGATGAAT
TGAGATGGATATGGAAGGATTTTGGGGGGGGGGGGGACATATATTGAATGGATGGATTTG
CTGATGGGAGGGATAGGAAACTGCTCAACTCGAGGCCAAGGCCTTTGAGCTCGAACAGAA
AACCACCTTCGTGTCCGAGGCCAAGTCAGTCCTCGACTCCTGGGTCCGCTACGAGGCTCA
GGTTAAGCAGCGCGAGCAGAAGGAGCTCGCTGAGACCTTGATTGCCAAGGTCAAGAAGGA
GCTCGAGAACCCTAAGGCCCTCCAGCAGATTCTGCAGCAGAGCATTGCTGATGTTGAGAG
TACGTTATTCTCATCGTGTGCCCGAGTTAATGGCAACTAATTGTGTGATAGGAATTATCG
CTGCCGGAAAGGCCTAAAGGGTTTATGTGGTGATAGCTTTTTTTCGGACACCCACCTCAC
TCCGATGGGAATATAGAATTTTTTGAGTGTAAAGAATAAGCAAGCAGGCATGTGTATTGA
AATGTGAAGTTGCAAAGGGAAAAAATCAAAAAATGGGGGGCTCTTTTTATCTAACTATGC
TGTAGAACTTGCCGTTGTGATGTCTTTTAATTTTTTTTTCTCTATTTTTCTTCGCTAGGA
TACGCACATGGATGGCTGTGAAACGAAACGAAACAGACGAGTGCAAAATGGTGAAGGAAA
CCAAAAATAGTAAGAAAAAGAAAAAAAAGAGGTCCAAATATAAAGCGCACTCGATTGCTC
TAAAGAAGGAAAGAAACATGACATTAACTGGGTTGTTACATCCGGCTATCCTGCCCTATT
CATCCACCCATATACAGGGGGAAAAAAAGAAAAAAGGTTCGTGGAATCGCAGTCCCCTCT
GTTTAATAACAATAATAGCCGGTCCTTTTTGTTTTTTAAGCCCTTGATTCTTGAGCCATG
CGTTTAATAGCATTCAGGTAAAAAAAAAACAGCACTACCGCCCATCGCTCCCAAGCGCCA
AAACCAAATCTACACGTCGTCATAGCTATGAACCGAACGCCATTTCCTTCTTGATCTGTT
CACAATAGTTAGCATCCACCAAGCTATAGGTACGGGGAAGTGAGTGGATTTACGTTAGCA
ATGGCCTGACCCGGGTTCAGACCCTTGGGACAAGTCTTAGCGCAGTTCATGATGGTGTGA
CATCTGTACAAACTCATCTCGTTCTCCAAAGCCATCTTCCTCTCGGCCTTGAACTCGTCT
CTTGAATCGGCGATCCAACGGTAGGATTGAAGGAGAACAGCGGGTCCGAGGTAGTCAGAT
GAGTTCCACCTAACAGTTGCGTTAGTATCTAACTGGAGAAAAAAAAGGGGGGGGGGGGGA
GAAACTTACCAGTATGATGGGCAAGAGGTAGCGCAGCAGGCGCACAAAATGCACTCGTAC
AATCCATCGAGCTTCTTACGGTCAGCAATGGATTGGCGGTTCTCCTTTCCGTCCTCGGTA
GCAGTCTTGCGCTGCAAGTACGGCTTGATGGACTTGTATTGCTTGTAGAACTGTGTCAAG
TCGGGCACTAGATCCTTGACGATGTATGTGTGGGGGAGCGGGTAGATCTTGACGGGAGCG
CTGGACGAAGTATCAATGCGGCCTAAACTCATCAGCTATCACTCGTTCCTGGCCGGGGTG
GCCCGGGGGTGGTGGTTAAACTTACATAGACAGGCCAGGGTGTTGCTACCCTGGATGTTC
ATGGCACAACTCCCGCAAATACCCTCTCTGCAGCTTCGTCTGAAGGTCAATGTAGGATCA
ACCTCATTCTTCAACCTAATGAGCGCATCCAGCACCATGGGTCCGGTCTGATTGAGGTCG
AGCTCGTATGTCTGCATGAACGGCTTCTTCTCAGGCGTATCGGGGTTCCATCGGTAAATC
TCAAACTTCTTGATATTGGCTTTCTTCTCGGCGGGGGCGCTCTGTGATGTTGCTACGGAG
GCAAGAGTGCGGACGGCGGTGGGGCGGACGACCGAAGAGGAGGCGCGCAGGGCTGTGCGC
GAGAGAATTGAGGCGGACATGATAGAGTGAGTGGAGTTGATGGAGTAGTAAGGTGTATCT
AGATATGAGTTGCCAGAGGCGAATTGAATTCCGCAGGGATAGGTGAGGTTCCTTATAAAT
TCCCAGGCAAGATGGGATGGGAAAGGAGGAAGAAGAGGTGAAGTGCGGCGAGCGGCGTTT
CCAAGAGGTTTGGAGGGGCTCGTGATTGTATCGATGCCCACGGAAAATCAAATCCCTTTC
AACCTCGGGAATCGGGTTGCGCTGCTTAGCTAATGAAGGAGACTCCCGGGGGAGGAGGGC
GCTTGGCGGGGTAGGTTGCTAACGGCGTTGTTGTGATTGGTGCATGCGCTACCGGGGGGC
GTGTGTCGTCCCCAAGGGTTTCTGCTTCACGGGATCATCACTCGGCCCAGACACCCATCC
AAATTCAATTTGGGGACTGAGCCTCTAGAAGCGACCCGGGTCTATGAAAACCCTTAACTA
GGAAGCCAGCTTATAAATCTATTTTTGTTCTCGACACAACGAATTACATGTACTCTACAT
ACTACTAGTAGCTCGGCCCGTAACATTGATGACTACATGTAGCTCAGGGACTATCTTCTA
CTATGTACTAGAATACACTTTTTCTTAATTCGTTGCGGTCTGATTGGTCGACACCGACAT
GGGTGTTTAGTAAGCATGACACATCAAAGTACTGAACACTCGAGAGGAGGAGGACGGGGG
CCGAAGGCCTCTCATAATTCTAGAGGGAGAATTAAACAGAGGAGGTGGAATGGGGGGGCC
GAAGGCCCCCATCGAAGGCCTTCCATAATTATTTGATACCCATAATCCAATAACTCGCGG
TCGCGAGTTGGCACACCCCTAGTACTAGGTACCTAACTACATATTGCATGCAAGTATGTA
GTACATAACAGATGATGATGGCTCCTTCTAGTTCTACCTAGTTGTTAATGGATGTTATTC
AGACCAGGGTAGGATACATGTATTCAACCACAGTTTTTACCACATATATAGAAATATTAG
GTATGTCGTTTCTCCTTAAAAACCTCGCTTTTCAAATAAAGTCTTTAGGTGGTAGTCTGG
GTTTCTTATAATGTACGAGTGACATTTTATGTATTGCGGGTTATTGTTGGAATAATGGGG
GCAACAGGCTTCGGCGCAACACAAGGAGGCCACAAAATCAAGTAAATCATAATAGAAATA
CTCTACTAGACATTCAAAATACATCATAACTCGACATTGGGGTTTGGTGGTGGGGTTTGG
TGGTGGGGTTTGGTGGGGTTGGGTTGGTGTCGTGGCGCTCGTTGCCCCATTGCGCCCCGT
TATTATTGACAACCCACAATAGAGAATGAGAAGTGCCTCTAAATAGAATAAGAACGTATG
TAGATGCACGCGTTTCTACATATAGTACCGGTTGCTATACCAGATAGGCTCCAGCATTTG
CCAGATCCGAAATATGTATCCTAGCACTAAACTTCACCAGTCATATTGGCTATTGAATAC
TAGTACAAGGAAGTGAAGACTCGCTACACAGTGATAGTTTAAGACCCCATCATTGCTCGG
TAGTGCACTGGTAGATCATCTCTGAGCATAGATGATAATGTGAACATGAGCATATACTGA
TGGTTACGAAGATAATGACACACTACTTCATCAATTAAGGAAAAGTATTTTACTCAAACC
GAAACATATTCATGTACCAACCTTCCAGTTACTTCTCAAGCTTATCGTTCTGGAATTTAG
CAGAATGTTTTTGAACTTTGAGGCATAGGTCAGCGTTGAATCATGGCAAGGAATGAACTT
GAGTATAAAATAATTACTTACACCATTCATGGATCTCTTCAAGAGACATATGTAAGTGAG
TGATACCAAGAAGATATTCTTCCTCTGCCTCGCTGAGACTTCCAAACGCATCAAATATAC
ACGTGAGTATTTGTGAATGATGTCTATCCCGTAGAATCAGATTCCGGGTCTCGGGTGTCA
GTTCCTTAGAGCCAAATTCGCCGGGATTGATTGCTTCAAAAACTTGGTGGAACCGCATTT
GACCAAGGAATTCTCCAACTGCACTAAATCCAGATTTTCCATAAGCTTTGTCAAAGAATA
TTTATGTATGTGCAAGAATTACCTTAAGTAACGGATATTAAACTCCTTCTCCGATTTTTG
CGCAAACACCTTTTCTTCATACCCCCCCAGCCTGTCAGAATGTAATATTGCATTCATGCA
GAAGTCTGCAGTACCGGTGAAAGCCTCGAATATACGCCCAATAATATGCTGAATCTGCTT
CATGTTTCCATCGATAGTGCATGTATCACTGACCCAGTATTGAAGCTTTATTGGAGAATG
GTTCTGGGGGGTACAGGAAGCCGGCGGGAATGATGGTGGGGTAAAAGCTTTCATCTTGAG
CTGGGATCCAAGCTTATCGACCTCATGGATCATATCTGCAAGAAGAGTATCTAATTTCTC
GGTTTCTCCTCGTTTTTCGTCCATGGAAATTCCTTTGTTGAGTTTTGTGACCACCGAGTC
ATCACGTATCTGTTTGTCTATAATCGCCTTGAGTCCAGGTCGTATAGAGTGTATATCGGA
TAATATTCGGCGGCGTGAGTTTTCTAAGATCTCCTTTCTTTAGTAAAATGCCAGCATAGC
CATCTAGAATTTAAAATTACCGAACCAGCCGAACATGGTCTCAAAAGATGGCAATGGGAA
ACGACATAAATTGCGCCATTCCTATCGAGTAGTATTAGGAAAATATATTAGAGGTATTAG
AGAAATTCAATCACCTGCTCGTTTGCAGGCATGTGCAGCTCATAATTCCTGTACCACTCA
CTGGCAAGGGAAGTTGCAAGTGGTCCGAGTTTAATAACTTTGCTAACTGTTGGTAAACCC
TCGCCATGGTTCATTTTCTGAAACTCTTTCTCAACCTGTCGCGCTGCTCGGAGGTCGGCC
AACGCAATTCCTGCTTCAGGATGCGGTGAGTCTGCAAGATGATTCCGGGCACTATACAGC
GTCTTCTCATCTAACGTATCATCTCGATGGATTTGGTTTACAAAACAAGCAAATATCAAA
AACTCATGTAAATCCGCAATAGCAACCCAGATATCCTCTGTATAATTATGCTGTAGTTTT
TGAATTTTCTCTTCTAGATAGCGCAGATCTCGGACCAAGTTAGATTGTGCGCCTAAAAGG
GACTTGACTTGATGTCCAAGGCTGTAAATATCAGCTATAGGGTGGAAATCGAGCCTTTCG
TCAATACTGTCTCTTTTGAGTTCTTTGATGCGAAATCTTCTTAAGACCCTAGTTGAGAAG
ATAGCTACATCCCGTACTTTAGCATCTGGTACGGCTCTGGGTTTGTATGCTAATTCATTC
TTGACTTGACAGAGTACATTTCGGATTTTGTTGATGGCTTCACGGCGGCTGGTGATTTTT
CTTGGAGTGATTGTAGCTGAAATGAAGGTAAGAAAAAGAAGTAGAAGTTTAAATAAGAGT
AAGTTCTTACCTTCATTAGCTACGACCACCGGTTGACAATTGGCCGCATCCATATTATCG
GAGTGTTAGTAGCGTGGGTTGTCGTTGTGTTTGGTAGTGACGAAAAAAGGGTTGCGGGTT
GAAAGAACTTTTGTAGATGAGCAGTCATACAAATACAGGCGCGCAGCTGGGCTATTTCAG
CGAACTGACGGTGGGGGCTGGGCACAAGGCTAGCGCGCAGTTGTTAATCTGAGGAGAGGC
TGGACGGTTCGTGGTTGGTACATGCAAAGTGGGATTGTACCTATAGTCATTCTATATGTA
CTTGTATACATATTCTTACATGTAGTCTGCATGGCGTACATTTAGTCCCGTGTTGTTCGA
ACTGTATGTAAGTACTATATGTATGTATATGTACATGTAGTCTCGCATCCATCCCATACA
TGTACCTACATGTAGTAGCACGCTTCCCGCCGGAAGGATAGAAGTAGAAGAGGGGGGGGG
ACTATGGACGAGCATATGTGAATAAACATGTAATTTCAAAGAGCTGGTGGCTTTTGGGGT
GTAAATGTGTACTGAAATATTTCTTAACAGCGGCCCGAATTAAGAAATATGAGTGTACTT
ATAGAAATTTTTTCGTATTAAGTAAAGTCAATAATATACCAATATTGAAATACATCAGGC
TTGGTCGATCCCAACCCCCATTCATGTACACGTATTTAATCAATCAACTAATTAATCAAC
TAGTTAAAGAAAGCTTTTCGTATAATAGAGGATAGATATAGACACAAGGCTAAGTATATG
TAATTTAGGATTTGTCTCAGCACTCCGGACACGTACTCACAGAATCTCACTCGATAACAT
CACACAGGCCAGTGTACTTTTTCTTCTTCTTTTTTTTTTTAAAAAAAAAAAATTCATTGC
ATGCACAGGCCGCTGTATTTGATTGATTGATTGATTACTTCATTAAGGCCGGTATACTTA
ATATCTCAGCTAGAAAACAGATCAAGGAAAGTATCTATTCTGATCCCTAAAAGGTTTTTA
AGACAAAAATACGATGAGAACAATACATAGCATACTCGAGAGCGCTAGCTAACTTCAGAT
GATTGAATTGTTACTACAGCGAAAGCTTGCTATAACGGTACCTTCTATAAGGGTAATCTC
TCTATAACGGTAGCACTCCTCGGTCCTTTTTGCTCGGCTTTCAGCACTAGTGCCTCTTAT
ATAAGGCCTAGGGTAGTCTCTCTATAATGGTACAAATTCCGGCCCCGAGCGTACTGTTAT
AGCAAGCTTTCGCTGTATATTCACTTTCCAGCAGGCACGATTCATATAATAATATATCAT
ATCAGTTTCTGTACCTAATTATATAGTATATAGTATAATCATTTTAGTACTCCTAGAATC
CGTGTCCCTAGAATACCTCCTCACACCCCCTCCCCCTTCTTTTCAGATGCCAACACAAGG
ACTAGCCACCTCTGCGGATGTAGGTCGATTCAATTTATGACGCCTATAGAGAACTGAGCG
CATTATTAGGCAATGTATACAGGTAGGATTGGGGATCAGGTGATTTCCTACACCAGGTAT
GGATCTGATTTATATTCATTCCAGTAACATTGGAAAGATACTCCTCCTCCATCAAGTTTG
GGTCCGGAAAAATCTCAAAAATCGTCTCTAATAGTTCTGGTCGAGAATGTCTTTTCCGCT
CAAAATGATCTTGATTGAGCCCCCGAGTGGCTAGCAGAATAGTGATAGCCCTATAGATTA
TAGATTGTATGAGTTGGTTTAGTCGTAATTTAATTAAGATGGGTATTTACCGGAGACAAT
TATCATCTATATCCCTTTTTGCTTTTAATGCGTAATCATATCTTCTCTTGTTGAGCCAAT
GGGCTCTCTGAAATATATCTAGGCAAGCAGAAGATATTTCGTTAAATAGGCTATAAATAG
ATTTCAGAAGATGCTGACACCCTTGGGTAAGTTTGTCCGCGCTATTGTTCGCAAAGAACA
TGGGATTAATAGGTGGCTCGATGTCAAAACGATTGATAATGATATGATTAGGCGACACGA
ATTTCGGTGTATCCCCAAGCTCATCGAGGAATTCGGCTATTAATCGGCTCAGGGGAATCT
CCCACTCAGGATCACCATCCCCATTATCGCTCTTGTGCTGGACGTGATGATCGATCTTTA
AAGGTTTCGATGATAACGCTCCATTGACTATTGACTTGAGGCCGGGGCTTATGGATTGAT
CCCCTCCTATAATGCGGCGGCGCGCATTGGCTATTAAAAGTGAGAATCTCAGAAACGAAC
TTAGAAACAGGTAAGCTTACTAAACCATGTGACAAGATTTTCAAATGGAATCATAGTTGA
TATAGTATTCTGATGAATTCCCTATTGATAATCAGTTCTTTGTTGCAAATATCTTTCGGG
AGGAGTATAACACTGACTGTACACGATGCGTATGATTTATAGCAATTATACCAATCAGAA
CAGATAACTATAGCAATCTGTGGAAGTGATACCGCATTGGTGATAACATGATTTATTCCA
GAATTTGACGTTCTCTGAATCTGTAGCCCAGTCTGGATAGTAAACGCTGCTTGAAGTATG
GAGATGGCGTGAGAGTCTTCTATTAGAGATCCTGAGTCTTTTGCTGCTATAGCTGCACAC
TTGATAGAAGACGATGTGAGTGTGTCAAAAGGATGAATTTGGTTCGCAACAGTAGCAAAA
GCTAGAAATTCATGAACTTCTGCTAGAATCAACCCAACATCCTCCGAATGTTCCGGAAGA
GAGTCTTGTAGGGTTTTCAAGCTGTGATCCCATTTATTGATATCCTTTTCTAGCCTAATA
TTAACCTCTCTGAGAGCCAGGATCTGCACTCCAAGGTTATAGAGATGTGCTAGCGGACAA
ATGTCTTTGTGCTGGTCTAAAAGTGCTGGATGCAGATTTTTGATCTTGAATTCCTTCAGG
GTTGCGATACAGAATACCATAGCCTTTCTGATTTTGAGGTTATAAGCTGTTCTTGGGAAG
AACGTTAGGTCATTCTTCGTCTGTATCAAAGTTTGTCCTAGTCGAAGGATTGCTTCGCGT
CGTTCATGATTGAGGAGAAAGTGGTCGTCATAGGCTATAGGATTTCTTAGTCGGGTAAAC
AGGCATAAAAAGAAGTCAGAATACCATCTTACAAAGATATGGCTGAGGCATTTCTAGAGG
AGGCGAAATTGTGGTCTAATCCGTCACGTTAGTCAAAGTGGTGGAGTATTGATTATATTC
AGAGTGGGGATATGTGTGTGCAGGTACTACATGTACATACTATCAAGAGAAAGGACACAG
GACGCAGATTAAGATATATCAATCGACGTCTGCCACGTTTTCTATCAGTTGGAATTCATA
GCTAGCTACATGTAGCTTTCCTTTCCTTTGCTGAGTATCAATAGATATAGGCCTAGCCTT
CCTTTGCTGAACATGAATAGATAACGGAATACATGTAGATTATACATGTATTTACCGAGA
GCAGATATGTGCAATATACATGTAGTACCACCGAACCCCATCAGGAAATATGTAGACCGT
TAAATTTCATCATATTATGTAAATGTATGCACTTTATCACAGAAAAAATACATGTACTGT
ACCCATGTATTGAGTGCCTACATCTTCTAAAGTGCAGTAAAATCCATGCACTTTATTGCC
ATCATTACCAATCTCAGATGCATGTACAAATGTCTTACATGTGAGCCTAACCCTTATTAA
GCGTTCTGCTATGATGTTGGCTGCTGGTGGTATAGTACATAATTCGGAGCTCAACCTACC
CAACATTTACATACATGTAGATCATGTACCTTTACTTTATGAAGTACACGTATCCAATTG
GTAATTTTATCACATGTTAAGTCACTGCAAGTACGTGCTAAAGACCAAAAACTGAAACAT
TAAAACGACTGTGTAGTGTATTGACCCTTACATCGCAATTTCGTTATTCTTTGTTCGTAC
CATCCCTGCTTCCGTACCGCATTTAACCCAAATTCAGTATTCAATTTGATCACAAATCAA
GACTAAAGCAGTTAAACATCGATATTTGTAGAAATACATTTAGTTTGGTACTAGTAATAG
TGTCAAAGACCACCCCACAAAGCTCGCATGATTTATCAAAAAAAAAAAAAAAAGGTTTAA
TGGAACTCTTATTAATTGAATAGAGATCTATAGAATTGCATTGGGGGTGTGATCAGTCGC
GGCAGTATTTGGGAAATACTATTGCCAACCCCCATACCTACAACTACGCTGTATATGCGC
AGTAAATAAGAACTCGGGCGGTATACAGGTATATGATGTGTCTGTATAATTATCTATGTG
CTTGTCTCTTTCCTTCGACAGTATTTCTCTAGATTCGTACCTATCACCGACGAGAGCACG
CTGCTCACTGGGTTTTCCCTTACTTTACATGCATTTCCTGACACATACAACCTTTTATCA
ACGGTACACTTCAATAAAGTAGAGTCTACTAAGGCTCTCTTGTGCCCCTTTTGACTATTA
TTTCTATCCTTCTATTTTATCTTCATGTCACTCCGTCCGGTTTACCTTACTGGACTGGTT
CGTGAGAACCCGCCTTCTGAGTCCGTTATGCTCATGGACGCTATAAAGCGGACTCTTTGT
CTTCGTAACGCCACTTTGGGTTGCGCTCTCTATCTCTCGAAAACCCATCAATACCTTTTA
ATGCAAGACCGAGGCGGTGGAATCTGGGTTCAACACAAAGACTGTCGATATATTGTGCCC
CCACCAGGAGGGTCGGTATTTCAGGTGCAGGGCAGGCCCCTCCCGTTCCAGAGATGGCTC
ACTCTTATGCATCGACTTGTACGTCAGGATGGAAGGGTTGGGCTAGACCCTAAGATCCCA
TACAAGTGCGCAGTCCAAAGGCTTTATGGTGAACACTACAAGAGTAATAGGCCGATTGTT
GATGAACCGTTGACTAAACGGTCTGTTTTGAAAGCCCTAAACCCTTATATAGCACATAGA
AGTAAGGAAGAAAGAATCCCTTTTCTAATTAATTTCAGATTTAATTTATTTCTTTTTAGC
TTGGATATCAAAATTCCTAGGAGGGCTAGGATTTACCCAGATGCTGATTTCAGCACTCAC
CAAAGGTGTATGGCAACGTGAGAAGAGGAAAGCTATGTGGTCCAATATAGCAAGGTTGTA
CACCTACCACCGGGATCAAGGGACGCTCACATCTACTCTCGAAGATTTTATCAAAGCGCA
ACTTATCGAGAATAAACAAGATCCTTCCCCTAGCTCATTCCTACACAACTGCGGTATAAA
TCTCGACGATGTGAGAAAACGAATGACACCCACTTGCATTCCACCTGATGCTCAAATCTT
TGCTATTGGGACTGTGGCACCCATCGAGGAGACTTATTCTGGGATTCAAGATATTCCAAA
TGTTCACTTTCAAGCGCCTACAGTTCCTGACTCTACCGCCATGGAATCTGCCAAAACGGA
GCCCATTATAATGTCGCCCATATCAACTATATGTACGGTATCGAAGGATTATATTTCGTC
TCGAGCTCGGCAGAGAAGCAGGAAAACAATTGCACGCTCGGAATTAACAGGAATTACCCC
TCAAGACGCATGTCAAAACGCTCTATCGCCACCAGCTCTCCCAACTTCTCAACAATCCAT
CTCCAATCAAATGCTTGTAGATCCTCCTCAGGACTGGAATTCTATGACCCCAGTCGCTTA
CAATACGAATCAGCTCGATCCAAGATTGAACTTTTTACCCATTAAACCGCTTCCTGGGAG
GCTGCCCGCTTTTGATAAGACCCTCCGAGAGCCAGGGACATACCCAGAGCCAGAGATATA
CCCAGAACCAGATACATATTCAGAATCACGACATTTCCAGGAGTCACAGTTTTATCCACA
ACAAATTTTTTCTAGCGGGTTAAAATTCTGTATAAGCCCAAAGTCTGATGTAGAACCACG
GACATATACAGCTCCCAACATTTATCCAGAACCTTATACTCTTAGACCTGAAAACGCAAC
TTCGCAGGTATTTCATGGGATATATAATCCCCAAAATATGGAAATTGAAGAGCCTTTCGA
TTTTACAAAAGGTCAGTGTCCTTTCTTCTACTAAGTTTACACATCGATTCTAATTAAGTC
ATCTTTTCTCAGAAAATACATATTTCGTTTCGGAAACCTACACCTCCAATAGCTTTCCAC
AGCCTCAATCACAGACATTCCAGGAGTTCGTAAACTAGGACCACACTACAGTACAAGGAC
ATTAAATTGAAGTAAACGTATCTCATGTTTTATAATTACTTTGTTTTGCTTGTTTCACAT
GGCTGGTAGATATATCGTCATTTTAAAACGTTTGAGCGGCCATTACGCTCAATCTGATTT
GTCAAACCAGCTACTTATATATATGTGCTATATAACTACTACTTATTCTACATATTCGAT
AAAGCTATCGACGTCTCTGATATGCTTGGCCTAAAGGACATTACGCGAAAGTAATTTATA
GGCGAACGGAAGTGGGGTCGTATTATTTATTTATATAGTCGACTCTCGTTATACAGTCGC
CTCTCGATATAAGAATACGGTCGGGACCGAAAATCTGTATTGAATATATGTACATATATA
TTCTTATAAGGCGAGTATAACTATATATAAGAAGTAAGAAAGTACGGGTAAAAAGGTATT
TCGGGAACGCTGATTGCTATCCTTATAACGAGAGTATCCCTATATGCACCATTAAACATA
CATTTAATTATGACCAAACGCGCCGCTCCAAAGGGCGGGCCAAGCGGTTATATACATGTA
GGGTTCAGTAGGTGGACTGAGTGTATGGATACATGTAGGATGTCGATACCATCGATATGC
ATACATGTACGTATGTATGTGTGTAGGTGCGTTTAATTGGAACTTCACAAGTTATCACTC
GATCGTAATGTAAATGTTTCTAAATAATGGCAGCTCCGATGACCAAATCTTTGTATGCAT
CTCTCGGTACCTAGACTTCTCCGAAACTAGTCTCCGGCGCTTGAATTGGAAATCACTAAA
AAAGAGAAAAAAGATTATTCACTGGAGACCATTTAAATTTTCTACATACCGTATTCCAAC
CCCGAGAAAAGAAACTATATCAAGATCGAGTAAGGGGTTAGTGAAACAATGAGATCTATC
CGTGTTGGTTCTAATGAGGTGTTATTCTCGAGGCGTAGCGCCGGTTTGTCGATGTTTATG
AAATACTGAGGAGCATATGTGGTGGTACAAAATGTAGTTTTCTCGGAAATTGGGATAGAA
ATTACATGTAGTCCCCTATTTAAGAACCATTGTTTTCAGGCTTTACATCTTTTCTCCCTC
TGAATAGAAGGATCTTATGTGATTTGAACCTGCTCTATGGTATTTCATATGTGGAGTCGC
TGTTACGCAAAATCAAATATCCACACGATGTCTTCCGGTATAGGAAATTCCATCAATGAT
TGAGGTATATATTACATCAAACTGGTCCTATTTATGGCAAGCCAAACCGAGGGTCAATCT
CAAAGATCAAAAACAAAATCTATGTACATACATACATTGTATGTATATATATCCATGTAG
GGCTGTAATATACATGTCAATGATAGTGCCCCCTATCAGACATCCATTTTAGTTTATTGA
TAAGCGTGTTTCGTTCTAGCTTCTTTCTTCCTATTTTCCTCGATGAAACGTTGCACTTGC
CAAAAAAATCAGTATACTGGAACACATAGGAGGGGGGGGGAAGGTACGTACTTGTAGTCT
CCTCAGTTGTCCCCCAGACGTACCAAGGACTCTCCTTCCCCATGTGATAGTTTTTCTCAA
TCACCAAGTATTCGACAACTTCCTTTGGCTCGCCTTTAAGATGCTTTCCTTGAGCGTCAA
ATTTAGAAAGGCTCTGTATGCAGGCTCAGTATTCCACCTCATGCTGTCGCGGAGTATGTG
CGTGGGGAAGAACCTGTAGTGAGTGGATCCTAACAATAGCTTGCCGTCTGTCCTGATCAT
AACCCATATAGTGATGTGCTTTGTTAGAGACGACCTTTGGTCTACTTAACAATTTGTGTA
GCTTCCATTCCATTTTAGTGTTTCTCCGCGCTGCGATTCGCTTCTGAAACGAGTTTAGTA
GACCATCACCGCACAGCAGCCGAAGACTGTCTAAATCTCCACTTGTTTTTCAAATTAGTC
TAAGTAGGCATTGGGAACGAATCCAGGCCTCTCACTCGGCGAAAGCGGTGTACATGTCCT
TGTGGAGCGACGGCGCTACTTTTTTAGGCTCCCAAATCCGGAGTTTCTGTTTTGTAGTCC
ATTTGAAGACCGCCATACTGTGAAATAAAAATTAGGATGTTTTTCTGGGGGTAAAAGGAA
TCTCTGCTATGGTCGACTTACTCTCTTATATCATAGAGGCGTTGCTTTATTCGGATCTTG
ATCAAGGAGAGGCGCTCCCCCGGCTTGCTAAATAACGAAGGCAAGTTCGCTCCGGTGGGC
ATGATAAATGTATCTATGAAAATTGATATTTCTATTCAATAAAGGAACGGCTAAAGGGAA
AATAGGACTACGCTACCAGTAAGTAGCCCAATGTCTGTTGTCGCATCTCCAATAAGCTCC
CTTTGGGCCACGGACGCACTCCGCTGTACCCTCGACGACGACGGCATCGTCATTGCCTGG
CCAGCATGTTTGTACCGCAGAAATTGCAAAACGGGGGAGGCATTGGGGAAGATAGTACTT
CGCGCTCGCAGGAGACAATGTGCCATGGTGGGTGGTTTGTGGTGACGACGATGTGGGGTT
CACAAGGTTCGTTTCAAAGTTGGAAGAATTAAGAAGACAATGCTCGTAGTACGGAAACGG
AACAGTCGTATACAACAGGTAAGATATACATAAAACAAGTTCTATTCAACCTCTCTCATA
TAAGTGTATTTATCTATACTTCTCATATATTGGTGCCAGTTTTCGTATCACAAAATTTAC
ATATACAGCCGCCTCTCGTTATAGTGATGGGGTCGGGACCGAAAAATGGTATCCTTTATC
GAGGTTATTACTATACAGAATGAGGGTTAGGTTTTTTTTGGATCAAGGCTAGAAAGAAAT
TAACAGCGATTCTTAGGGTATAGACGTGTGACTGTTTAAGTACATGTACAGTCTCGTTCG
TATTTTAGTCTTGTTTCCAGGCTTTTTGTCACGTAAAATGCTGGCCCTCCCCCCTTTCTG
GGTCGCTCGCCACACCCAAATTTACTCTTGTTATAAGGATACCAATACAAATCTTCACTA
AATACCTAGTGATATCCTTATATAAAAAAATCAATAAACCCCATACTAAAAAGTTGGGAC
CGGCGGGTGTCATCTTTATAACGAGAATATCACTATATGCAGTATCACTATAACGAGAGG
CGGCTGTATTGGAACACCTCGGCTTGCCCCGCCTGAGCCTCATCCCTCTACTTGTCCCTT
GTACCTTGCTTCATGCCTAGCTCCTTTCTTGTCTCGGTAGCGTCAATTGTCGTCTTCACC
TAACATTCCAACCTTCACAGCCCACCATAGCTTTATCATACAGAATTTCGGCATCACCTT
CTCCCCTAAAAGCATCCTTACATAGTGCATCGCGGCAGCATATTGCCGCGTAGACAGCTC
AGCTGGCTCCGGCGTCTGCGCGAGAGGACCCTCGCGATCCCACAAAACCTTCCAGGGCCA
ACCTCCAGCACCCCCGAGTGGCTTCGATCTTGGGAGTCGATAGATGCTACCATATTCCCT
TGATATTATGCCGAGGGCTTTCGGTATGCCCGAGTATACTAGGACTTTCTAGGTGTGCTT
TGGCAATTTTGGGCAACGCAGGCTTGAGGTGTTCCGGAGTTGAGCTTTGGTTGGCATGCC
TTTGGGTGCGTACAGCTAGAGGTCTAAAGCTTTACTTTCATGTAGAATAATGATTCTAAC
CATTCATCAATAGTGTGGTACTTCTGCATATCTTTCATATATCTTAATTAATAACCTTAT
GGCGAGATGGTAGGCATCGATCCGAATTCTGTTCGCGAGCTTTTGCTGATATTGCTAGGC
TCATTTACTACACGCCCAAAGGTCTTCCCCTTTCTTTCTTCATCCATGGCGTTAAAGCGG
TTTACAACAGCTTGGGATGCCATATGAATCAGGCTGACGACTGATAATGGATAACTAGCC
ACTATAGTTCGACTCTTCTCAATCGGCGCAATAAACGCTTATTTGACTTCTTGGACACTC
CAGCTTGTGGGTGGAAATAACAAGCCACAAACGTTTCTTCCAGCGTGGATATTCATAGCC
TTTGTGAGTATGGTTTTGTCAATATCACTACCGACCACTCTTACCCGCTTAACGTATTTA
CTCTCCATTCCAGGTGCTCACCATCAGCTATCATATGACATTACGCAAGATCAACGTTTC
GAGGGGGGAGTTCTCGCCAGCGATATCAGTGCTTTGCTTCGTGAGCTTCTGCAGCATGTG
TACTTTGTTATATGAAATCCACCTTTGCCCTCCTGTTTGTAAGAGGCAGCCGGTTTAATC
ATGAACAAGAACTAGGTTTCTTCTTTTCTTCTTTTTCATAAATCTCCTTTGTGAATACAC
GGCCTGTACTGCAACTGTCCTGGGTGCTTGATTATTGCGTGTTTCGATATGATGTCTCCT
ATGTAGAGGTCAATCTGTGGTTTATTTGCGGTTAGAAGTCGTTTGCTCATGCCCTTTTCG
TTTTGTGTCTTAGTCGGGACTCATGGTAGAGATCAATCGCTCTTATGCTTCCACTTATCA
GAATTCCCAAATCTAACCCACACTTTGAACTTCCTCAATTTGATTGTTAATAGAGAAAAT
ATCTTACTGTCAAGTGCTTAAGAATTATTCGTTCTATAGAACTATGGTTTAAAATCTCTG
GAAACAGGATATAATCATAAGTGCTTATAGTAGGCATTTCCTCTTTTTCTTCCTCTATGT
ATACTGGTAGACATGTACATGTAGTTATGAGCTTCATGTGTGGTATTAATGCACATTTAG
TTATCGAAATAGAATCGGAACTGCTCAAATAGGTAGATTGCCTTGTTCTGAGTCCTTATA
TTCAAGCACGATGTGATTTCTGTAGTCGTCAGACAGTTGCGCGGCCCCAGCGCCTCACCA
CCTCGAGTTCCCGGCTTGGCAGAGCTTCACTGCTTCACCACGCCGGTTCCCCAAGTAATA
CCTTACAGTGCTAGTGAGTGTACTAGGTACATACATAAACACCCCACGGAGCACCCCCCG
CCCTAACAAACCTTCCCATCAAGTACCTACACAGCTAGGGTATCTTTTCTGCCCTCGCAT
CGCTTGCGTTCCTCTCAACTCCCAGCTTCAGTGATTAACCACGAGACTTCCAATAACTAC
CTCAGCATCGGGAACCGTACTTATTGTTCACCATGTCCTACAGCGGCGCGTCGCGAAATG
TCGATATGACTAGGTTAGAAAGACTCCCTAGTACACCTTTTCGTTGACTAGACATAGCTG
GGAGAAATCGAGGCTAATGACGAGTTCATTCCGAACCCCTCATAGAACCGAGACGGACCT
CTCAATCAACATTAAGAAAGCTACCAATATTGGTATTTAACATCTTATTTATACAACTTG
GTTGGTAGATAATCGGCTAACCTTTGTATTAAAACATAGAGGAAAAGGCCCCTAAACGTG
TGTTGCTCCTTCGAAGCTACGGGATCCAGGGGCATAGAGCTTAAAGAACTCCAATTATAG
GGAAGCATGTCCGGTCGTGCATCGTCTACACCTGGGATCACAAATCATCGACATCGTTTT
GGTCAGGCTTGAAAGTGTAGGTCTATAGCTTTACTCCTATTATTTCAAGCAAGTCCGTGC
GCTGACACCGGAGCTCACTTCACAGGTTACCCATCTTACAAAGCGAAGTTCAGACCTTCA
AAGCCTTGATCTGCATCCATAAAGTTCTCCAAGAAGGCCATCCAGTCACAATCAGAGAAG
CGCATGCCCATACCGGGTGGCTGGAATCACTTACTAACGGGACCTCCGATGAAGGCATTC
GGGGTACGGCAGTATCATTCGGAAATAACAATCATCTTGCCGAACAGCTAACTCCAAGAT
CAGGTTATGGACCATTGATTCGGGAATATGTCTATTTCCTTTTGGCCAAGCTTGCATTCC
ACCGGCATCACCCGGAGTTCGATGGTATGGGAGCTCGATCTTTCTTTTTAAGAAGTGAAA
ACTAATTTCCACACAGGTGTATTTGATTATGAAGAATATATCAGTCTTAAAACAATCAAT
GATCCAAATGAAGGGTATCATTTAGACGTTCTGGTATGTTGCTAAACACTAGCTAACTCT
TTACAGATACGAGACAATTATGGATTTGATGACTCTGCAAGACCAAATTGAGACTTTCCA
AAAACTAATTTTCTCTCATTTCCGGCATGGTGTTGACAATGAATGTCGTATTTCTGCACT
GGTACCATTGGTTCAGGAAAGTTATGGAATCTATAAATTTATCACCAGCATGTTGAGGGC
TATGCATCAAAGTAAATCTCTATTAAGCCTTTTTCTCAGTATAGTTCTCTAACTTAGAAT
AGCGACTGGTGATGATGATGCTCTCGCACCTTTGCGGGAACGCTACAACGGTCAACATTA
TCGTTTAGTCCGGTTTTACTACGAGTGCTCAAATCTTCGATACTTGACTGAGTTGATATC
TCCACCGAAGTTGCCGCAGGTAATGCTAGCTTAATTCTGGCCGTTTAGTTTGTACTCACA
TAAGATAGGATCCGCCCAATTTGCTGGGCAATGGAGAGACTGCCCCGGCTCTTCCACGTA
GGCCAGTTGAGGCCCAGGAAACCGCACCTCCGCCCCCGCCTCCTCCAGCACAACCAGAAG
CTGAGGCAATTTCTGATTTCTGGTCAAGTGAAAAGCTGCAACAGCAACAGCGGGATTATG
AGGAACAACAAAACCAATTGGAGCTGCAAAGAGCGGAAGAGCTTCGGCGACAACAAATGC
TAGCAATGCAACAACAAGCTCAGTTCGAAGAGATGCAGAGGCAACAAATGGAGCAGCAGC
GGTTAGCTCAAGAGCAATTAATGAGAGATCAAATGGCGAGACAAGCTCAAGGGCATGTTG
CAGAACTCGAACGACAATTGCTAGAATATAAAGGACACCACGATCAGCATTTGCTATTGC
TCGAATCGTATGATCAAAAAGTAAAAGCTTTGGAGAGTGAAATTGCAAATCTTCAATCCA
ACATCGGACAGCAACTAGCGTCTAAGGATGATCTAATCAGGTCTTTGCAGGGTAAGGTAT
CCGATAAAAGCTTATTTATTGGTATGCTAACTGTTTATAGAGCAAGTGAACATGTGGAAG
AATAAGTACGAGGCTTTAGCAAAGCTTTACTCCCAGCTTCGGCACGAACACTTGGAGTTG
CTTGGTAAATTCAAACAAATCCAGCTCAAGGCTGCATCCGCACAAGAGGCAAACGATAAA
CGAGAAAAATTGGAGCGAGAAATGAAATCCAAAAATCTTGAGCTGGCAGACATGATTCGA
GAACGAGATCGTGCATTATACGATCTAGACCGTGTTAAAGGAGTAAGTTTATTTTCAACA
GATTTTTAATAAGTGTTAGTATTAACCATATGTTCCAGACCCAGAAAGAAGAGGTTGAAA
AGGTTCGAAGAGAGCTTCGATTTGCTCAAGAAAAAGCCGAAAATAACGAAAAATCCAAAG
GCACTGAACTCTCAGCCTTGCTATCTCGACACAACAGAGAAATGGCGGAAATGGAAGAGC
TGTTGCGTAGTAAGCAACGAGCCTTGGACGAACTACAATCTAGAGTTGGTGACAGAGACC
ATGACATGGAGAGACGATTACGGGAGAAGGAGGAAGAACTAGAGATATTCAAGGCAGGGA
TGGATCAGACTCTCCTGGAGCTCAACGAAATGCGATTGGTATGAATTCGTTAAGTTTTGA
TATGTTGATGTCTCTATTCTAACATTATGTTTAGCACAACAACGAGAGCGATATTGTTCT
AGAAGCACAAATTGACGGGGTAATTTTAGATCAATTGAAGAGATTGACAGAAATCATAGG
TATGAAGCTAGCTTAATCTGAAAATTGAAAGCCTATTGACGACATCGGACAGATTCTGTA
TTACAGAGCGGTGTTCAGCGAGTGGACGACGCTTTGTACGAGCTTGAGTCTCCCATGAAT
GCAGGAAACCAGAGCGCATCGCCGGGCTATCTTCTCTCACAGGTAGAGAAAGCCCAGCTT
AGCGCTACGGAATTTGCCACCCAATTTAACAACTTTGTTGTTGATGGCCCCAATAGCCCT
CAGTCTTCAATCATCAAGACGCTTCATGTCTTTGCGGGAGCAATCTCGGATGTGTTGGCC
AATGCTAAAGGTGTTACACGATTAGCCACTGACGAGAATAAAAGCGATGCCATCATGGCA
GCAGCAAGACAATCTGCGAATACTAGTGTCAAGTTTTTCCAGAACCTCATGTCTTTCCGT
TTGGACGGGCTGAGCCAAGATCAGAAGATGGATGTCGTTGTATCCAGTAATTTGGAAGTT
CAAAAGAACCTCCAGAAATTGACGAAACTTGCCGAACAGTTCATGACCAAAGGGGCTGAT
CTGTCAAAGGCTAGTGGAGACATTGGTGATCTTGTGGACAATGAGCTCAGTAAGGTTGCG
GACGCTATCGATGCCGCTGCGGCACGCTTGGCCCAACTCATGAAGAAGCCGAAAGATGCC
TTTTCGACTTTTGAGATTAGAATCCATGAGTACGTCAGATCTAATTTTTTTCCTCTTTTT
TTTTCCTTTTCGTTATTATAGAGTCTGATAGCTAACTATATATTGTAGCTCAATCTTGGA
CGCTGCAATTGCAGTTACGAATGCAATTGCTCAGCTCCTCAAGGCTGCCACTATCTCTCA
AAAAGAGGTAATTATACCCTGGCCACTGTTTAGGTATATAGATTAACATTTTTTTCAGAT
TGTGGCCCAAGGCAAAGGAAACAGTTCTCGGACTGCTTTCTACAAACGAAACAATCGTTG
GACAGAAGGGTTGATCTCCGCTGCCAAGGCAGTGGCTACCTCCACCAATATGCTTATCGA
AACAGCCGATGGTGTGCTTAGTGGACGTAACAAGCTGGAGCAATTGTATGGCTTTCATTT
TTGGTACAATTTACATACAGGCTAATAACGATATAGGATTGTCGTTGCCAATGATGTTGC
CGCTTCAACTGCGCAGCTTGTCGCAGCTTCTCGGGTCAAGGCGTCTTTCATGTCTAAATC
GCAAGAACGTCTGGAAACTGCCTCAAAGGCCGTGACAGGCGCGTGCAGATCACTGGTCAA
ACAGGTTCAAGAAATCATTGCGGCAAAGAATAATGATGAGAATGAGGCTATGGATTACTC
CAAACTCAGTGGATACGAGATTAAGGTCCAAGAGATGGAACAACAGGTATGTGATTTCTA
CCTAAATATTTTATACCTAACATTAATCTCTTGGTTGTTGTTTAGGTTGAAATCAAAGAA
CTCGAAAACAGGTTGACTCAAGCTCGTTTCAGGCTTGGGGAGATGAGGAAGCACTCATAT
GTTCAGGATTCAGACTAAGGCCTTGGAATGAATGGTGTGTGCTCATACTCAGGGCCGGGA
AAAAACTACCGTTTTTGTGGTCTTTACTAATTGTCTAGTCATGTGGAATATATTTTTTAC
TCTTCTTAAAACTATATCTCTTTCAAATAATTCGGCCTCTCTGGATGATGTGACCGTGGA
TTTCTCCATCGTGCACTTTTTTTTCTTGTCTCTATTGGCTATCAGGC
>Morco1_putative_MAT1-1-1 scaffold_48:247101-249136
ATCACCGACGAGAGCACGCTGCTCACTGGGTTTTCCCTTACTTTACATGCATTTCCTGAC
ACATACAACCTTTTATCAACGGTACACTTCAATAAAGTAGAGTCTACTAAGGCTCTCTTG
TGCCCCTTTTGACTATTATTTCTATCCTTCTATTTTATCTTCATGTCACTCCGTCCGGTT
TACCTTACTGGACTGGTTCGTGAGAACCCGCCTTCTGAGTCCGTTATGCTCATGGACGCT
ATAAAGCGGACTCTTTGTCTTCGTAACGCCACTTTGGGTTGCGCTCTCTATCTCTCGAAA
ACCCATCAATACCTTTTAATGCAAGACCGAGGCGGTGGAATCTGGGTTCAACACAAAGAC
TGTCGATATATTGTGCCCCCACCAGGAGGGTCGGTATTTCAGGTGCAGGGCAGGCCCCTC
CCGTTCCAGAGATGGCTCACTCTTATGCATCGACTTGTACGTCAGGATGGAAGGGTTGGG
CTAGACCCTAAGATCCCATACAAGTGCGCAGTCCAAAGGCTTTATGGTGAACACTACAAG
AGTAATAGGCCGATTGTTGATGAACCGTTGACTAAACGGTCTGTTTTGAAAGCCCTAAAC
CCTTATATAGCACATAGAAGTAAGGAAGAAAGAATCCCTTTTCTAATTAATTTCAGATTT
AATTTATTTCTTTTTAGCTTGGATATCAAAATTCCTAGGAGGGCTAGGATTTACCCAGAT
GCTGATTTCAGCACTCACCAAAGGTGTATGGCAACGTGAGAAGAGGAAAGCTATGTGGTC
CAATATAGCAAGGTTGTACACCTACCACCGGGATCAAGGGACGCTCACATCTACTCTCGA
AGATTTTATCAAAGCGCAACTTATCGAGAATAAACAAGATCCTTCCCCTAGCTCATTCCT
ACACAACTGCGGTATAAATCTCGACGATGTGAGAAAACGAATGACACCCACTTGCATTCC
ACCTGATGCTCAAATCTTTGCTATTGGGACTGTGGCACCCATCGAGGAGACTTATTCTGG
GATTCAAGATATTCCAAATGTTCACTTTCAAGCGCCTACAGTTCCTGACTCTACCGCCAT
GGAATCTGCCAAAACGGAGCCCATTATAATGTCGCCCATATCAACTATATGTACGGTATC
GAAGGATTATATTTCGTCTCGAGCTCGGCAGAGAAGCAGGAAAACAATTGCACGCTCGGA
ATTAACAGGAATTACCCCTCAAGACGCATGTCAAAACGCTCTATCGCCACCAGCTCTCCC
AACTTCTCAACAATCCATCTCCAATCAAATGCTTGTAGATCCTCCTCAGGACTGGAATTC
TATGACCCCAGTCGCTTACAATACGAATCAGCTCGATCCAAGATTGAACTTTTTACCCAT
TAAACCGCTTCCTGGGAGGCTGCCCGCTTTTGATAAGACCCTCCGAGAGCCAGGGACATA
CCCAGAGCCAGAGATATACCCAGAACCAGATACATATTCAGAATCACGACATTTCCAGGA
GTCACAGTTTTATCCACAACAAATTTTTTCTAGCGGGTTAAAATTCTGTATAAGCCCAAA
GTCTGATGTAGAACCACGGACATATACAGCTCCCAACATTTATCCAGAACCTTATACTCT
TAGACCTGAAAACGCAACTTCGCAGGTATTTCATGGGATATATAATCCCCAAAATATGGA
AATTGAAGAGCCTTTCGATTTTACAAAAGGTCAGTGTCCTTTCTTCTACTAAGTTTACAC
ATCGATTCTAATTAAGTCATCTTTTCTCAGAAAATACATATTTCGTTTCGGAAACCTACA
CCTCCAATAGCTTTCCACAGCCTCAATCACAGACATTCCAGGAGTTCGTAAACTAGGACC
ACACTACAGTACAAGGACATTAAATTGAAGTAAACGTATCTCATGTTTTATAATTACTTT
GTTTTGCTTGTTTCACATGGCTGGTAGATATATCGTCATTTTAAAACGTTTGAGCGGCCA
TTACGCTCAATCTGATTTGTCAAACCAGCTACTTATATATATGTGCTATATAACTA
>jgi|Morimp1|584762|fgenesh1_kg.20_#_82_#_Locus13493v2rpkm0.89 [APN2]
MFDTLEADIVCIQELRIQKKDLKDDMVLVPGWDCFCTFPKHKKGYSGVAIYTRQSKCNPVNAEEGITGIL
VPPGRDGMTYLSLPSSESIGGYPKLSPEEATLLDSEGRCLILDFGAFILIGLYCPADTDPARDDIRIAFA
AVVDERIRNLIEVEKRRVIVVGDMNIARDEIDNAAAKEIMMESNLDNYKDTPTRQILHNLLEPHTNGVMV
DLCREFFPERRGMYTCWSVKENARFTMSIGKRIDYVLCSSDMRTWFKEANIQEGLMGSDHCPVYGVISEK
IIVGEREQYLLDIVNPPGLFVDGKRLPHKTAPKLKLSAQASSEYATRQNIRDMFSKVAAQPSSSLQAKKA
LNTHPLSNTLGTSFATISGSTQYDPAISAPLGTTRELSSFHKSLPLVGPPAKRQKIVPSGPPGKKPVNAT
PKKSHGQQSLVSFFKKQTSTQESSTTSSEPSSSRQSPKGPSASISRTNIDAELQDVDSTQDSYIDEALTE
SGLIMPFQEGEGAFPFVDPIESKEKWSQLFTRPAVPRCEAHNEPCIRLITKKPGPNVGRAFWMCSRPLGP
SGSKLTSGQAGEWRCNFFKWSSDKPKV*
>jgi|Morimp1|146086|CE146085_36 [MAT-1-2]
MFPGLQKPGLRPKNSSTLRPEQMLEEAMGHINQSFANSNEKTALDRLAGLKPRRDPPSFDFTGSDGHILR
VKVLSLDQRGPGKESDDHGPQTFTVLEKTNHINGYPCVKTNEGDLVFVYDSTVTSAETIYQGHGNFVDPQ
LSAQGVSRVTKKNLLEHVPRPMNAFIIYRNTEMKAVRQKYPGIGNNDVCRFFVAHLSFRI*
>jgi|Morimp1|584772|fgenesh1_kg.20_#_92_#_Locus1991v2rpkm49.04 [SLA2]
MSYSGASRNVDMTRTETDLSINIKKATNIEEKAPKRKHVRSCIVYTWDHKSSTSFWSGLKVLPILQSEVQ
TFKALICIHKVLQEGHPVTIREAHAHTGWLESLTNGTSDEGIRGTAVSFGNNNHLAEQLTPRSGYGPLIR
EYVYFLLAKLAFHRHHPEFDGVFDYEEYISLKTINDPNEGYETIMDLMTLQDQIETFQKLIFSHFRHGVD
NECRISALVPLVQESYGIYKFITSMLRAMHQTTGDDDALAPLRERYNGQHYRLVRFYYECSNLRYLTELI
SPPKLPQDPPNLLGNGETAPALPRRPVEAQETAPPPPPPPAQPEAEAISDFWSSEKLQQQQRDYEEQQNQ
LELQRAEELRRQQMLAMQQQAQFEEMQRQQMEQQRLAQEQLMRDQMARQAQGHVAELERQLLEYKGHHDQ
HLLLLESYDQKVKALESEIANLQSNIGQQLASKDDLIRSLQEQVNMWKNKYEALAKLYSQLRHEHLELLG
KFKQIQLKAASAQEANDKREKLEREMKSKNLELADMIRERDRALYDLDRVKGTQKEEVEKVRRELRFAQE
KAENNEKSKGTELSALLSRHNREMAEMEELLRSKQRALDELQSRVGDRDHDMERRLREKEEELEIFKAGM
DQTLLELNEMRLHNNESDIVLEAQIDGVILDQLKRLTEIIDSVLQSGVQRVDDALYELESPMNAGNQSAS
PGYLLSQVEKAQLSATEFATQFNNFVVDGPNSPQSSIIKTLHVFAGAISDVLANAKGVTRLATDENKSDA
IMAAARQSANTSVKFFQNLMSFRLDGLSQDQKMDVVVSSNLEVQKNLQKLTKLAEQFMTKGADLSKASGD
IGDLVDNELSKVADAIDAAAARLAQLMKKPKDAFSTFEIRIHDSILDAAIAVTNAIAQLLKAATISQKEI
VAQGKGNSSRTAFYKRNNRWTEGLISAAKAVATSTNMLIETADGVLSGRNKLEQLIVVANDVAASTAQLV
AASRVKASFMSKSQERLETASKAVTGACRSLVKQVQEIIAAKNNDENEAMDYSKLSGYEIKVQEMEQQVE
IKELENRLTQARFRLGEMRKHSYVQDSD*
>Morimp1_mating_region_and_flanks scaffold_20:216454-245529
TCCGGAATCCATCAAGCGGATATACCAATTATTTGGACGCTAATTGACATATGGGATAAA
TAATTAATGCGACAATTAACTCTATATTTATAGCCCAGAATGGTGAGATATGCCCATTAT
AGAGAGTATCTCTATCCGTACAGTGTTGTAAATCTTCCTTTTTAATTACTATTCGTTGGG
CGTATTCCCACCTAGAATACGGGGGAATACTCAAGGGGCGATCTAAACTTTAGGTTTATC
ACTACTCCACTTGAAAAAATTGCATCTCCATTCTCCTGCCTGGCCACTAGTGAGCTTGCT
CCCACTAGGCCCAAGTGGTCTAATCAATGCATTCATTATTATAAGAAATTATAAATTATA
AAGAAGAGGAAACCCTTACCTCGAACACATCCAAAACGCTCTACCGACATTTGGGCCAGG
TTTCTTGGTTATTAACCTGATACAAGGCTCGTTATGTGCCTCACATCTCGGCACAGCAGG
CCTTGTGAATAATTGTGACCATTTTTCCTTAGATTCGATGGGATCAACAAAAGGAAATGC
GCCTTCCCCCTCTTGAAATGGCATTATGAGCCCACTCTCTGTCAATGCCTCATCTATGTA
TGAATCTTGGGTCGAATCTACATCCTGCAATTCGGCGTCGATGTTGGTTCTCGAAATCGA
AGCGGATGGGCCTTTAGGACTTTGCCGACTCGACGAAGGTTCAGATGACGTAGTTGAACT
CTCCTGTGTAGATGTTTGCTTTTTAAAGAAACTCACTAAGCTCTGCTGGCCATGAGATTT
CTTAGGGGTCGCGTTAACGGGTTTCTTCCCGGGTGGGCCCGATGGAACGATTTTTTGCCG
TTTTGCTGGCGGCCCGACTAATGGCAGGCTTTTATGAAAACTAGAAAGCTCTCTCGTAGT
GCCTAAAGGCGCTGAAATCGCTGGGTCATATTGCGTGGATCCGCTAATAGTCGCAAAGGA
TGTTCCGAGCGTGTTTGAGAGTGGATGAGTATTAAGAGCTTTTTTCGCTTGGAGACTGGA
GCTTGGTTGGGCCGCAACTTTTGAAAACATGTCCCGTATATTCTGCCTCGTAGCATACTC
ACTAGATGCTTGTGCAGATAGCTTTAACTTCGGGGCGGTTTTATGAGGCAGGCGCTTTCC
ATCAACAAAAAGGCCAGGGGGGTTTACAATATCAAGAAGATATTGCTCACGTTCCCCGAC
GATTATTTTCTCACTGATTACTCCATAGACTGGGCAGTGATCGGAACCCTGAGTAGAATT
AGCTTTATGAAGAGATTTAAAACGAGACGTAAGTCACTACCATCAAACCCTCTTGTATAT
TTGCTTCTTTAAACCATGTTCTCATGTCTGAAGAACATAATACATAGTCTATGCGCTTCC
CTATAGACATGGTAAACCTTCAGCAGTTGTACGATGTGTTATTCAGATGTGTTAATACCG
TAGTTTCCTGGCCTAGAAGAAACATAAAGGCGTTAGATTTTGATAACAATACTTTCTGGA
GCTCACTTCACTTCAAGGTGGATATGATAATAATAGGAATATCTGTGTTTTGGAGGCTGG
GTGCTCAGTATCTCGCAATACCAATTCCCCGAAGCTTTATAACTGACCTTGCGTTTTCTT
TAACAGACCAACCTATGAGTTGGTTAGCAATGATATCCGCCGATAAATGTCATTAGAAAC
CCCTCGAATTTGATATCATATTGTCGGAAACAGCGCTCGAAGAAGTCTTCGGCCTCAAAA
ATCGCCAGGTTTGAGCAAAATATGACTTACACGTGTACATCCCACGCCTTTCTGGGAAGA
ACTCTCTACAAAGGTCGACCATGACACCATTAGTATGTGGCTCCAACAAATTGTGAAGAA
TTTGGCGTGTTGGCGTGTCTTTGTAATTGTCTAAATTAGATTCCATCATAATTTCCTTTG
CAGCGGCATTATCAATCTCATCTCTCGCAATGTTCATATCTCCAACGACTATTACTCTCC
GCTTTTCAACCTCTATCAAGTTTCGAATCCGTTCATCCACTACCGCAGCGAACGCAATAC
GGATATCGTCCCTAGCTGGGTCCGTATCCGCTGGACAATATAAACCGATTAGGATGAATG
CCCCAAAGTCTAAGATAAGACATCGGCCTTCACTATCAAGTAAGGTAGCTTCCTCGGGCG
AAAGCTTGGGATAACCACCAATGCTCTCAGACGATGGCAAGGATAAGTATGTCATTCCGT
CGCGACCAGGGGGTACGAGAATTCCAGTTATGCCTTCCTCGGCGTTCACGGGATTGCATT
TTGATTGACGGGTATAGATTGCTACACCGCTATAGCCTGCATAGCTCCGTGTTGGGCTTC
AACAACGGTTCTCGTTAAAGAAACACATCTACACCAGATCATACCTTTCTTATGCTTGGG
AAACGTACAGAAGCAATCCCAGCCCGGAACTAGGACCATGTCATCCTTAAGATCTTTCTT
TTGTATTCTAAGCTCCTGGATGCAGACGATATCGGCTTCTAAGGTGTCGAACATTGCCTA
ATTCATGGAAAGTCACACACTTGATAAGAATGAGAAACATGCTGTTTGATATTGAAGAAA
ACATACTTGGAAGGTCTTGCCAAACCACGGGTGGTGTGAAAATGGATTTCTGGGAATTGA
AATCAGATTTGCCTCAGAATCTTTGGTCAATTTTCCTCACCGAATACCATTGACTGTAGC
AAGACCATTGCGCAGTCAGTAAACTAGATTCCTTAGGTTTAAAAGAATTACTTACCATTC
CATGTTGTTATTCGTAAACTCATTACTCTATTTTCTTGACTTTGGTTTTACAAAGAATGG
TTAGGTACCACTTGGTTACAGTGTTTTCTAGGCTTGGGGGGGCGGAAGTCATGAGGAGAC
GCGACATCTTTATGATATCACACGTTCTAAGCTACATACGTGTTTCACAACACTAGAAAT
ATTATTCAAATTTTCTAGCTAAAGAATTTTTCACCGAGAACCTTCAGTACTGTTTCTTAC
TCTTAGAATATTTATGTAATACTGAGTTCCTCTTCCACTACCCCGGAGCGCCGATGCCGT
CATCGGTTAGACCATGACACATTTATTATATAATATAGTCCGAATCACAATCTTGAAAAC
CTCACCCCATCGCCCCACGCCATCCTCGGCCAGATTTTCCCCTCAACGTTTCTGTTCCGA
ACTCAAACAATCATAATGCTCTCCACTCAGACCCTCGCCCGCGCAACCGCCCGCGTTATC
GCAAGGCCACAGCAATCGCGTATTGCTCTCCAGGCCAGAAGATTCGCTTCCGAGACTTCC
AAGGCAACTGAAAGTACCTTTGTCAAGGAAAGAGAAGCTGTCAAGCACCATGCCGCTGAA
TCAAGTGGTTCGTTTCCTCAATATGATACTAATCGATGAAGTCTACTGACATATATCCAG
AACTCTGGCGCAAGATCTCCCTCTAGTTTGTCTTACCTCAGCCCCATTTCAAAAAAGCGA
CATATAGCAGAGATTGAATGATTTTGACTCAATCATCCTTGATACAAATACAGTGTTGTT
CCACCATGCCTAGTCCTCAGTTCTATCAACGCCTACAATCTTTGGAACGAACATTGGGAG
CACTGGAAACACATGCCTGCCCTTGAGGAGCGTGCTGAATACCCTTACCAGAACATCAGG
TCCAAGAACTACTTTTGGGGTGATGGTGATAAGGTTAGTTCTCTGTCTCTAGTTTCATAT
TCTGTTGAAAAGTGCTAATGATTATAGACAATCTTGTAAGAACTCGCCAATGATTGATTA
CGATGCTTCAAAGCTGTTGCTGACTTCTGGAATTAGCTGGAACGACTCAGTCAACTACCA
CAAGCGGGACGATTAGTTCACTCGTGCGAGTAGGGTAGCTCACCCACAATTCAGTCACAA
CGCGGTGGCAGTCAAAAGCGGCCATCGATGTAAATCTTTTAGAATAGCAATACCATTGGG
CCATAAGATTTGGGTTGTCTCTTAGTAAATACATTATTCTTTTTAAACATCTTTTTTGAA
TTAGAGCCTCCGCTTTTGATAGGCATGCACATACGCTTCTCGATAATAATCTCGTGAAAA
CGTGGTCGATTCCCACCAGAACCCTTAAAATAGGGTGCCTAACTTGCCATATCTTGGCAG
ATAGTTTTTGAGACAAATGCCTGCAGTTGTCAAGTTTTGTCCGTTAGCGTTTGCTCTGAT
CAACCACTAAGCTGTAATCTATAGAGATATCAAATATCAGATGAGGCATTCTGCGAACCG
CAATTACACCTTGTTATGGCGAATGCACTCTACATTACATGTTCGACTCAACAGCAATTT
GTAGAAGCTCATAAAACAGAAGCCCAGAGCAAAAAGCTTAAGTTGTCCTGAATATTAACT
TTCACACCCTGCTATCTATATTAGATACATGTATATACTTGAAATTACTTGTATATTCTA
TATTTATTGATCATGATCAGGGGCTCGTGCCTACAATGAGCATTTAGCTACGTTTTAATC
TGCTGTATAGATTTATGGAGAAATAAAGAGCCTGCTGTACGTGACAGCTCTAATAGAAAC
CTCAGAGCTTATATAATGCACACTGTAAAGTAAATACCTACTTTACATGTAGTGCAGAGT
GAAACCCTCGAAGACATAGACCCTCCCTCATTAATTTGGAGACGACGGATAACCTCATCA
GGCAATCATTTAGAGTTTCTGTCATGTCATCGCATGAAAACAACAAACGTGTATGTACAT
GTATGTATACTATTTTGTTTTCATGCATGCAGGGAACAGCAATACAAATTGATAATATTC
AATGGAAATGCCGGTAACTACACACGCAAATCACGCCGACTAATACTATGTAGCGTTTCC
ATGGCTTTTTTTGGATGCTGTTTGGGTGGTGACACAGTTGACGGTGGCGGGCAAAACGTA
CCAAGAAGGGTTTAGGGTGCATAGCTTTCCCAGCCTGGTCAAACCCGGATCTTCGTCACC
CTCCTTCACCCGTTCTTTCCCCCAGCTGCGTGCGTCTCTTTGCTCGCGTACTCCCATTTC
AACCTCCTTTCCCATCTGCTCACCCACTCCTTGTCCCCCCCCTCCTCCTTAAGGTTTCTC
TTCATCCATCTCCTTCCTTGATTTGTAACTTCTATTCGTTATCTTCCATCAATCGATCCA
GGAAGACGCGACTCACTCCAGCTTCACCAGCCTTCCCACTCAAGACTCGTATCATCGAGT
ACTATCGGGCTCTGATTGTGGACAAATTATTTCTCTTCTGTTTTTGAACTGAGACGACAT
TCTGTTTCTTTATTCTCTTGTTGTCGCTGGTGCAGCACACTGACAAGTCTTGTATCCTCG
CCTGTGAGGGAAAACAATCATTTTTGCTGGGGATATAAAGATCATTTCTTGGTGTAACAA
GCAAGCGAGTGAGCAAAAGACTATCCTGTGCTACGAGAGAGAGAGATATAGACAGAAGCA
AGCTAGTATTCACACTTTCGGCAGTGTACGTATCACCACCCTTTTTGTTCTGTATAGGCT
TGGGTTGCGGTGAACCCAGCCTGGGCGTGGATTTTGACAGCGAGATTTTGCTTTTATTTT
CTGGCGTTTGGCCTTCCTTTTACTCCCCTGTTCTTTGCTCGCTCTGCTTTGCTAGACTTT
GTCTTCATTCTTACGCGTTGTTTTACTTTCTATGCTGAAATCTGCCTATTTCACCTTGCA
ATGTCTTCTTGGAAGCTGATTTACGAGATGAATTGTACAGACCCTCCTGTAACTTGTTCC
TTGACAGAGCAAGAAAAAGAGAAATTTGGAAGCAGAGCAAATCACCTAAAAAAAACAAAG
CAGTCTATACTTCGCACATATCTCGTGAATTCACCCATATCAAAATGGCCGACGATTTCG
ACATCGATATCTATGGGGACCTCAATCCCGATGAACCCACTACAGCGTTCAAGAAGGAGG
ATGATGAGTTACTACTCGATGATCCTGGTAACCAGGGCGATTCAACCGAAGTTAAAACTG
AGCCTACTGGTGAGGATACGAACATGGGCTCTGCCGCTGGTGATGGTGATAACTCCGGTA
ATTCAAATAACGTGAAAGAAGAGGAGAGTACCCAGCAGAAGCAAAAAAGAAAGGTCCCAG
ACGACAGGCCATATGACCCAACGGCAACCAGCGCCTTGTATATCGCTGACTTGCATTGGT
GGACTACTGATGATGACATTCGTGGTTGGGTTAACCAGTGTGGCTGTGAGGAGGAACTCA
AAGACATTACTTTTAGCGAGCACAAAGTGAATGGAAAATCTAAGGGGTATGTTACGACCC
CGAAAGCCTTTATTTATAATTATCACACTGACATTCATCTCTCTTTATTAGGGTCGCCTT
CGTCGAATTTACCTCACCCCAAGCAGCGGCCGCCGTCAAGCTCAAAATCGAGGCTGGTGG
GAATCAACCAGCTTACATGGGCAAGCGTCATACTGTCTCATATACAAATCCTGCTGTTAA
TCCATTCCGCACTCTTCCCAAAGATGCTCCTCAGCGTGACAGGCCTCGTGATGGGTTCCA
GGGTGGTAGAGGAGGAAGTGGCAGCAGCGGCGCCGGTAATGACCGTTCAGGACATTCTGC
CCCTCCGAACATGCCCCCCGTAAGTATGAATACAGGTGGAGGTATGAACGCAGGAGGAGG
TGGAAACTTTAGAGGTGGTAACCGTGGAGGATTTGGAGGTGCCCGTGGAAACATGGGAGG
TGGAGGATTTATGGGTAATCGCGGCGGCGGTGGTTTCGGTGGACCCGTTGGAGCTCCGCA
AGGCTCCCCGCAGCAAGGGTTCCAAGCCCCGATGACCGGCTTTGGCGCACAGGGAATGCC
TATGCAGCAATTTGGCGGCGGAAATTTTCAGGGTGGGGGCAATTTCCCTCCTCGTGGCGG
TATGAACCAGATGAGAGGTGCAGGTGGTATGCGTGGTGGTAGGGGTATGGGACCCAACGG
TATGATGGCAGGAGGAATGCCAGGTATGGGCGGTAACATGGGCGGCGGTATGGGAATGGG
AAACAACATGGGTGGGATGGGTGGAGCCATGGGTGGCCAGATGGGCGGCGGCGACATGGG
CGCGATGTTCAATCCAATGGGAATGGGCGGTTTCAACCCTACCGGTATGGGTATGTATAA
CAGTCAAGGATTCCAAACCGGTGCGCGTTCACTTACCACCTATCCAACTGCAGCAGGACC
TGGTGGCTTTCCAGCGCCTCATTTCAACCCGGCGTTTTTCCCTGGAGGACCACAGGGTGG
AAACCAAGGACAGTGGGATTCCCACAATCCTCACCCCAACAAGAGACCTCGAAATGAGTA
AATGTCTCCATTTTCTACCACTCATGAAAGTTACCAAACGATAAGCGGAACTTTCAGAGG
CTAAGGCTAAAAAGATCACAATCTTTCTTCTACACTGGGTGTTTCTCATTTGTATCTGGG
GGAATCTCTTTTCGCCTATTCCTTTTATACTCACATTTCCTTTGTCTTATGAAGGATTTA
CAGAACGATCTTGATTGAAAAACGAGGGTTTGTCTAGGGCCAGGAGGTTTTTTTTTCTCT
TTTTTTTTCTTTTTTTTCTCTCTCTTCTTCCATCTCGCTTTTCGTCATATTATTTTTTCC
ACTTTAACCTTTGTCGCCCTTGTAGTTTTACTCTAAAAATCTTTTTTAGTACTTTTATAG
GTTTTCTTTTTACTTCCTTTTCTTTTCCCAAAAATTGAATCTTGCCGCTGTTGGAGTTTT
TGTGCTGTCAGGACTTTATCTCAAGTACTACTTTTATTGTCGTAACATTTCTAGGAATTC
TTTTGTTCTTTTCAAGCCTGGACTTACTTGGACTTTGACCACGATTTGTTGGCATTGAGA
GTATCACCACAGGATTTTCTTTTTTAGAAGTAATCACGTACGACGTAGTGTTATCTGAGT
TTTCCAGTTCTTATGATATGGGAGAGAGTAAATACCAATCTAATGTTTTGCCTGATGTGA
TTGGCAGCTTCCGTTCTTGTGATGATTGTTATATGATCATGTCAGTGTAGGTACTCTAAA
TTATTCGTTTATCAGCCAGGAACTATCGATACTTCATCAGATATCACTCGGTCTCCAAAT
CCTTATTTGTTACCACGTGTATCCACCGATCCGTTAAGGAGGCACTCAAAACTTAGGGCC
GAAGCTTTATGTAGATGCAATAAACATACACTAAGGCGCACGTCATGTTTGGCCAGCAGT
GCGCTGTTTGACTATCAGGCTGTGGACAGCAAAGGACGATGCAGAGAGGCAGCCCGCATT
GTGCGATCATGGAAGCACTCGTGATCGATCCCGCAAACAAAGGAAACAAATATTTCTGAC
ACAAACAAAAGCTGAAGCTAGCCCCTCACACCCTCCATTATTCGCACATCATAGAAGTGT
GCCTACGTACATATGCAGACAGGGATCTCCCCCGTTTGAAAAAAATAGAAAACCACAACA
CAGATCCAGAACCCGGAGGTCCTTATTCGTCATTTCTTTTTTCCGGGCCCAGCGACGCGG
ACACCCGTAACAACCAACAGAGCCTCTCGACTCGACACAACTCTTCTCCCAGACACAGAT
ACAGCCCCCATACCTTAGCCGTCGACATACATCGCCCATCACGTACGCCATTCTCCTGAA
CGAAATAGAAATAGAATAAAGAAGCTGTCACCTGTCTACTCGCTCGCTTGATTACCCTCA
CCACATACCACGCAGCCCTAAACAAAACCAATACTCGAAACTGGTCGCGATGGATACCGC
GAAATCGCTTGTCAAATGCGTTGCGCGCGCGTTCTATGATACGAAGCATATTTTGGTCGT
GGATGCGCTCATGATACACAACGCGTATGTCCACTGAGTATAGCTACGGGGGGTTTCGGG
GGAGTAAATTACTGATTTCTGTAGAGTCCGCGACGATGAGCTGGCGAGACTACTTGGCCT
GCAGACAAAGGATCTTCACAAGCTTTGCGGAAAGTTAAAAGAAGATCGCATGCTCAATGT
GTATGTTTCCCAGAGATTCCGAGTGGCTCCAGGGTAGCTGAAGAATGTAGACATACCCGT
CCCGAGACCAAGGAGGGACAACAGCGCCCGGTGAACCGTACCTACTACTACGTTGAATTT
CGGGGGACAATAGATGCGTGCAAATTTCGAATGCATGGCGTTGTGAAAGAGGTAGAGAAG
AAAATGAACAAGGATGCCGACACAAAGGGATATGTGTGTCCGCGCTGTCAAAAGCGGTTC
TCGGTACTCGATGCAGTATCACTGGATAGGGACGATGACGGGATGTTTGTGTGCGACCGG
TGCTCTACAGGATTGGTAGACGATGATGATAGTGTTGAAGTAAAGACGAGTCAGGAGCGC
TTAGGGAGATTGATGGAACAGATGAAGAAAATCATCGAGCTGTTGAAAATGATTGATGAT
GTGGTGGTCCCGGCGTATGTATCTCTGCGCACATTCACCCTTTCGCACCTTTATGGGGGT
TCTTAACAGTGAATCTTTAGAAACGACTTTGATACTGCTATTGCAAACTCCGTACCCGTA
CCCCGCGACAAGAACCAGCTCTCTTCGATTCCGGCAAACAGTGGCAAATCAACATCAACT
TCTCGTGCCAATGCAACGACATCTCTCGAGATCAACATTACCTCCACCTCCGACAAAACC
GCCGCAGAGTTGGCGGCAGAGCAAGCCAAGAAGCAGATGCAGGCCGAGAAGAACGCACTG
CCGGTATGGCATACACAGTCTACAGTTGACCCTACAGCCATTACTACGGCAGGTGCGAAA
GAAGCCGCCGAAAAAGAGGCTAGGGCGCTGGACGGAATTGGAATTGCTGCAAAATCAAGA
GAAGAGGAGGAGAAGAAGGCGGCTGCAGCGGAAGGGGCGAATGGGGTACAGGCAGATGGT
ACTATCTTCTCTATCTCTGTGTCTTATGTTAGAATTATATTGACAACCTACAGCAATCGC
GGAATACTACGCTGCACTTGCCGCACAAAAGGCGAAAGAGGAAGCGGAAGAACAGGAAGA
AGAAGACGATGATGACGATGATGAAGAGGAAGAAGACGCATTCGAAGACGTCGTTAATAG
TAATGCCGCAACCCCGCCAGTGGCAGCTGCCGCAGCTGTCCTCTCAAAGAATGGGAATGG
AAATGGGGGCACCAAGAGTGCAGACGATTCGGATGATGATTCTTCAACTGCGCCGGCGCA
AAAGAAGCAAAAACTGGCAGAGCCAGAAGAGGAGGAGGATGACTCAGATGAGGAGGCAGA
TTTCGAAGATGTATAGTCGAATCTAACCTTCCCTTTTCAGTCTCCGGGCGGTACGTTTTA
TTTTATTTTATATCTCTTTTACTATTTATACAGACCTGTGGCAGTTTGGGTGGGTGAGTG
GCCCAAAGATTTGAACATGAGAAAATACAGGGGAGAGAAAGCAGCTATTGCTTTGGACTT
TCCCCTGGACAATGCTCACTAGAAACTTATAGATGGGTATGAAGGCGTGTCGATGAGATA
TTTATTATGGATCTGATTTTACTCTCGGAAGGGACAATAAGGACTAAATGAAAAGCTAGG
GTCAGGCATATTTTACTCGTTCTTAATTTTCTTTCGTTGAGGGAGAACTTCTCTTAATTG
GTGACTACCAGTCACTGCTGCGTCTTTCACTACTTGTTATCTCGTTCGCTGGGACGAGGG
AAGTATAGATGTATTGGCGGTCTTCGTTGCACATAATGCAAGTTGATGCTGGGACATGTC
TGGGAACTGCGCAGGTGGGATAATTCTTACATAGATGAAAAGAATCGATAAATTTACATC
ATAGAAAGTCACGGTAACTAGTCACGATCTGACCGGACATCGTAAACAGGGCTCTTGCTT
GGTATTAATGGAAAAGAAGCCATATGCGCTTGATATAGCCTCAGAATTTTCTCTTTATCA
GGTTTATTATTACCACTAAGTCTACGATTTCCTTAATCTCAGTCTGTTTTTTCGGTGGTT
TAGATCGATCTCCATGCCTGCCTCCGAACATGTAAAAATTCCTCAATTAAATATGGAACG
CTGATGACTGAATGGGCTGTGCTGCTGGTATCAATGATGCTCTTTCTATAGAATTTTCAC
TGTTGCCGTATATATATTGCAGGAATTGTCCTTTCAGTGCCTTCGGCCGAGTGATAATCC
CAATAACCTCGGAAACAAGTGGACTTCTTCACCCCTGCACACCCACCCTAACCCTGAACC
CTCCACCCCAAGCCTGATTTGATAATTCTCGGGCGGCGACAATTCCCGACGTCGTTTCAT
CACCCGGAAAACAAAATCAACCATCGCCGTAGCAAAAAACCTCCTCATCTCCCCTCAACA
AGCAATTGTCTCACCCCCCCGTTACTGATCCACAATGTCTATGCGGTTGGCCAAATCTCT
CTCGGGTAAGCCTCCCGCACCCCCGCCGATGGAAGCAGAATGTGGATATTAACCCCCAAA
CCCCGCACAGGTGCTGCACGCCTCCGACCCACCACCTCCCTCCTCCCCCGTTTGACCGTG
GCCGCCCCATCCGTCCGCTTCCAGTCCACCACTCCCCCGGCTTCTGTGGACCCAAAGACA
AAGGCCCAATCGATCCTCGACTCGCTCCCCGGCAACTCCCTCATCAGCAAGACCGCCATT
CTCTCCTCGGCCGCCGGTGTCAGCATCTGGGCCATCTCTAACGAACTCTACGTCGTCAAT
GAGGAGACCATCGTCGCCTTCTGTCTGTTGAGTGTCTTCACCGCGATCGCCAAGTACGGA
GGACCTCTCTACAAGGAATGGGCCGACACACAGGTCGCCAAGATTAGGGACATCTTGAAC
AGCGCCAGAGCGGACCACACCCAGGCTGTGAAGGACAGAATTGATAGCGTTGGGCAGATG
GGAACTGTTGTGGAGGTTACAAGGGACTTGTTCGCGGTTTCCAAGGTGCGTACTGAGTGG
GGATACATGGGGCAGGGATTCAATGGATGAATTGAGATGGATATGGAAGGATTTTGGGGG
GGGGGGGGGGACATATATTGAATGGATGGATTTGCTGATGGGAGGGATAGGAAACTGCTC
AACTCGAGGCCAAGGCCTTTGAGCTCGAACAGAAAACCACCTTCGTGTCCGAGGCTAAGT
CAGTCCTCGACTCCTGGGTCCGCTACGAGGCTCAGGTTAAGCAGCGCGAGCAGAAGGAGC
TCGCTGAGACCTTGATTGCCAAGGTCAAGAAGGAGCTCGAGAACCCTAAGGCCCTCCAGC
AGATTCTGCAGCAGAGCATTGCTGATGTTGAGAGTACGTTATTCTCATCGTGTGCCCGAG
TTAATGGCAACTAATTGTGTGATAGGAATTATCGCTGCCGGAAAGGCCTAAAGGGTTTAT
GTGGTGATAGCTTTTTTTCGGACACCCACCTCACTCCGATGGGAATATAGAATTTTTTGA
GTGTAAAGAATAAGCAAGCAGGCATGTGTATTGAAATGTGAAGTTGCAAAGGGAAAAAAT
CAAAAAATGGGGGGCTCTTTTTATCTAACTATGCTGTAGAACTTGCCGTTGTGATGTCTT
TTAATTTTTTTTCTCTATTTTTCTTCGCTAGGATACGCACATGGATGGCTGTGAAACGAA
ACGAAACAGACGAGTGCAAAATGGTGAAGGAAACCAAAAATAGTAAGAAAAAGAAAAAAA
AGAGGTCCAAATATAAAGCGCACTCGATTGCTCTAAAGAAGGAAAGAAACATGACATTAA
CTGGGTTGTTACATCCGGCTATCCTGCCCTATTCATCCACCCATATACAGGGAAAAAAAA
AGAAAAAAGGTTCGTGGAATCGCAGTCCCCTCTGTTTAATAACAATAATAGCCGGTCCTT
TTTGTTTTTTAAGCCCTTGATTCTTGAGCCATGCGTTTAATAGCATTCAGGTAAAAAAAG
ACAGCACTACCGCCCATCGCTCCCAAGCGCCAAAACCAAATCTACACGTCGTCATAGCTA
TGAACCGAACGCCATTTCCTTCTTGATCTGTTCACAATAGTTAGCATCCACCAAGCTATA
GGTACGGGGAAGTGAGTGGATTTACGTTAGCAATGGCCTGACCCGGGTTCAGACCCTTGG
GACAAGTCTTAGCGCAGTTCATGATGGTGTGACATCTGTACAAACTCATCTCGTTCTCCA
AAGCCATCTTCCTCTCGGCCTTGAACTCGTCTCTTGAATCGGCGATCCAACGGTAGGATT
GAAGGAGAACAGCGGGTCCGAGGTAGTCAGATGAGTTCCACCTAACAGTTGCGTTAGTAT
CTAACTGGAGAAAAAAAAGGGGGGGAGAAACTTACCAGTATGATGGGCAAGAGGTAGCGC
AGCAGGCGCACAAAATGCACTCGTACAATCCATCGAGCTTCTTACGGTCAGCAATGGATT
GGCGGTTCTCCTTTCCGTCCTCGGTAGCAGTCTTGCGCTGCAAGTACGGCTTGATGGACT
TGTATTGCTTGTAGAACTGTGTCAAGTCGGGCACTAGATCCTTGACGATGTATGTGTGGG
GGAGCGGGTAGATCTTGACGGGAGCGCTGGACGAAGTATCAATGCGGCCTAAACTCATTA
GCTATCACTCGTTCCTGGCCGGGGTGGCCCGGGGGTGGTGGTTAAACTTACATAGACAGG
CCAGGGTGTTGCTACCCTGGATGTTCATGGCACAACTCCCGCAAATACCCTCTCTGCAGC
TTCGTCTGAAGGTCAATGTAGGATCAACCTCATTCTTCAACCTAATGAGCGCATCCAGCA
CCATGGGTCCGGTCTGATTGAGGTCGAGCTCGTATGTCTGCATGAACGGCTTCTTCTCAG
GCGTATCGGGGTTCCATCGGTAAATCTCAAACTTCTTGATATTGGCTTTCTTCTCGGCGG
GGGCGCTCTGTGATGTTGCTACGGAGGCAAGAGTGCGGACGGCGGTGGGGCGGAAGACCG
AAGAGGAGGCGCGCAGGGCTGTGCGCGAGAGAATTGAGGCGGACATGATAGAGTGAGTGG
AGTTGATGGAGTAGTAAGGTGTATCTAGATATGAGTTGCCAGAGGCGAATTGAATTCCGC
AGGGATAGGTGAGGTTCCTTATAAATTCCCAGGCAAGATGGGATGGGAAAGGAGGAAGAA
GAGGTGAAGTGCGGCGAGCGGCGTTTCCAAGAGGTTTGGAGGGGCTCGTGATTGTATCGA
TGCCCACGGAAAATCAAATCCCTTTCAACCTCGGGAATCGGGTTGCGCTGCTTAGCTAAT
GAAGGAGACTCCCGGGGGAGGGTGCTTGGCGGGGTAGGTTGCTAACGGCATTGTTGTGAT
TGGTGCGTGTGCTACCGGGGGTGTGTGTCGTCACTGGGGTGCAGGCGCTAGGTCCAAGGG
CTTCTGCTTCATGGGATCATCACTCGGCCCAGACACCATCCAAAACTAAATTTGGGCGGA
GCCCAGGAACCGAGTTTCTAGAAGCGACCCAGGCTTATGAAAAACCTTAACTAGGAAGCC
AGTTTACAGATCTATTTTGTTTCTCGAAACCACGAATTTGCGAAAAGACTCCAGCTCAAT
TTTCCGGTAACCTGATTGGTGTAGATTCTCCCATCGGCCACTCAGATAATCAGGGGTTTA
AACTGGAATCATCTACTCTAGCTCTGGCCCACGGCATTAATGACCTCAGCTGGTCAGGGA
ACATAGACTACATGTATACATACATGCACGGAGGCACCTAACAGATCATGATAGCCCCCT
AAAAGTGTTTGGCCTTTTGTCGTATGCATTACATGCGTTTTTGGAGCTCGAATGTCCTAA
ATGATGAGCTGGAGTAGAGCGTATTTGACAACTGTCGATTTCGACAATTGACTGTTCGGC
TTTGACAGTTGCGGGTCGCAAAATTGACATTATGCTTCACGAACTCTCAAATTATTTACT
AGATCTCGACCATTATCAGTGGTGACGAGATCGAGACATAAGGCCTTTTGCGCATTGATA
GAGTCCAGCTCCAAGTTCCGGTACCATGTGCCGATACCCTCATCAATCAAAATTGACGGT
TCGGCAAACCGCTATTGCAGCCGGCGAACTGTCAATTGTCGGAATCGACAGTTGTCAAAT
ACGCTCTAGTACTCCCAGGTTGTGGCCCAGTCAACTCCGGCACGTGCACAGCGGTTAAAG
CTGATGGAGCTGTTCAACTCAGGAATAGCTTCTTCTTGTTGTCAATGAATGCTATTATCA
GAAGATCTAGATCATAGGGGATTTAATTAATCATATGTAGTTTTTACCGCACATCTGTTA
ACTTGTGCGTTACCTTCTCTTAGAAGTTGGGGCTGGGTGAATATGGGACACCGAGTTTAA
TATCCGCTAATTTTTTTAAATTTTTTTTTAATTGATTCAGGTATGCAGCCACAATTTTAG
GAGTTCTAGTCTACATGCGCTGTACCTTGGGGAAAGCCGTATAACATAGCTAGCCGATAG
AATGGGAGGAATTCAGGCATCAGATCAACTCAGCTTACTACATATATGTACTTGGCCTTT
TGGCAAACTCCCGGATCCCTCGATCCATCCAGTGGAGACCTCATGAATATCGTTTGGCCA
TTATCAACTCAGTATCGAAAAACTATGAAGGCTGTCTCAACGATAGGTACGGGACGAGAA
GAGGGTGATATGGAGCTGATGGGCCTTATCCTATTTTTTCCTGTGACTTATAGGTAATGT
TAATTTCTCTAAGATATTAAAAGGGTCTTGAGGCCCTGGGGCTTAATTGAAGGAATAAGA
ATTATATTGATAAAAAATATACTCTAGGCCCAGTATTTATATGCTCGTTTCCCGCACTTC
TCTTGGTGTATGGTAGGTGTGCTGGGCCCGCTCCCAGTGTATATAACGATCAAATCCGCT
AATCTTTTTCATAGAGTACTATATATACTAGTGGCCGGTTCCTTTGATGAACCAATCATT
GACCACCGTCTTGAATATATAACCGATGGGTTGTCCTCTTTTTACGATATGTCGATGAGC
ACTATAGCTAATTACTAGCCTGAGGAATAATGGGTTTATTAAGTCCGCGAGAAGGCTTTT
AAATGATACCACATATATAGGTAACTTAGCGTTTCAAAAAATTTTCTATTGATGGTCAGA
CTTTCAATGCCGCGCGAGACGTTTAGGGGCGTAGGAAACCGCCTGCAGTCAATGTTGTTG
TAGATGATACGCGATAGTTATAAAAATCAGAATAACAGAATTGTTGCCAGTAGAAGTGAA
ATTCCATCATGCACTCATGGAACGATTATATCCGAAACCTGGCACCTTTGGAGAGAGGTT
CTCAGTGAAGAATCGCAGTTTTTCTCTATTCCGATTTCATAATTGATTGTAAGAGTAGGA
AACGTACTCATATATATGTGTTTATGTCGATGTACATGTGTTCACATAATCAAGTACCCA
AAGTATGAAAGCAGACGGGTTGGGACGAGCCTAGTGTTCACACGTTAAAAAATTTATAAG
GGAAAGAAATGGTGGACTAGTGGTACCTGCATGTGCCTCTTATTGATTGATGCAAGGGTT
TAGCGCTAGCAACCGCATACCATACCAGATGTTCCCAAACAAAGTACCGGCATGTACAAT
TACATAGTTGAAAATTAATTTTGTACTGATATCCAATTCTATTGGTATTTTACTGTCTTA
ACTATCTTGCATAAATCATGTTATTATAAGAGCTTTAATTTGTGGGGATAGTTTTTCTGA
GTAATACAAGTCTCAATTAATACATGTACTAAATTAATATTGATATACATTTACGTAGAC
CAACCAGTGCACCATATGCGTGTTCCAGAATATGCAATTATTCTGTTTCACTCGATCCAA
GAGCCACAAGAGCGTCTGATTTGAGTCTTCAGGCTCACTCGCTAATGGAGTTGGTCGGGG
GTACTGTGGGTTGAGAACGTCTCTACAGAATGTTTTGTGGAGAGTTTCAGATCGAATAGA
TAAATAGGTTACGTGTACTAGTACTGTCTTCTAAGCAAGATAAATAGTTAACAAACATCC
CTGTAGCCTCGTTATAACTTGGCTACTTATACAGTGCTAAATTATCTTTATTCAATGTTT
CATTCAATGGGCCCTAACCCAGTTCGCTTGGATTTCACCAAGGGGCCTCTTCTCTTTGTT
CACAACAACCATGGACACGGACCGCACCTTGAAATACTTTCAAGTTCTCAACATATATAT
AACACCTACGTAGCTACATACTAGAAGCTCAAGCTCAGGAGATAACAGCATTCAAGAGGA
CCGACTCTCAGATTACGTGCGCCTTTTACTCAGCTCATATGTAGTCGGTCGACAGCCACG
ATTAAACTGGTACTGCTCTCGATTTCGCTCACAGAGACTCAAATCTGACTGACTTCCTTC
TAGAAATCGTTCAATTTCTAATCACCTAACATTTTCTGCCATTTATAACATATATATATA
AATCAAACCTATTTCGACGTATATCAACCACGCCCGTAATTTCTTCGATCTTTACTATTC
CGGTCACCTCTTTGAAACATCTTATTCTGTTAGCCGCCCATCTCTGAGCTTTTTCTACTC
TTACCACCCTATCAGTTCATCGATAAAGAGGTTCCATGTTTCCAGGCCTCCAAAAGCCTG
GGTTGCGTCCGAAGAATAGCTCTACTCTTCGGCCAGAACAGATGCTCGAAGAAGCTATGG
GTCATATCAATCAGAGCTTTGCCAATTCAAATGAAAAGACCGCTTTAGATAGATTGGCAG
GACTTAAACCTCGCCGTGACCCTCCTTCTTTCGATTTCACTGGATCAGACGGCCATATCC
TGAGAGTTAAGGTTTTATCTCTGGACCAACGAGGGCCAGGGAAAGAAAGTGATGACCATG
GGCCCCAAACATTTACTGTTTTAGAAAAAACCAACCATATAAACGGTTATCCTTGTGTTA
AGACCAATGAGGGTGATCTGGTCTTCGTTTATGACTCTACTGTCACTTCTGCAGAAACAA
TTTACCAAGGCCATGGAAATTTTGTGGATCCACAGCTGTCAGCGCAAGGCGTGAGTCGAG
TTACCAAGAAGAATTTATTAGAGCATGTTCCTCGTCCTATGAATGCGTAAGTTTATTGGT
ATAATCCTTCGAATGATTTGAGATGCTTAATATGGATGCGGATAGTTTTATAATCTATCG
CAACACAGAGATGAAGGCTGTTCGCCAGAAATACCCGGGGATTGGGAACAACGATGTTTG
TAGGTTTTTTGTTGCTCATTTATCCTTCAGAATCTGATAATATGTGTTCGTTTTGGGCCT
TTTGATTATTTTATTGACAATTTACGTTGTAGCGCGGATTGTCGGGCAACGGTGGCGAGA
GCTTGACCCTAAGATTAGAGAGCATTACAAGGTGAATTAAAACAATCACTTCTTCAAGTA
AATATGCTCATATTGCTAATCTAGAAAAGGATTTGGCCGCAAAATCTGCACGAGAGCACC
ACGTAAAGCACCCTGGGTATAAGTATACACCTCGGAAACCTGAAGATGTTGTTCGCCGCC
GCAAGAGGTCAGCTATGGTTGGTGATAATACTGAGCATATCCGTAACCCAGCTATTCATC
GCAGCAGTAGTCTGGCGATTCCATCTCCTCCTCCACATCCACCTCCACCACCACACCCAA
CAATTCAACACCAAAGCCAAGGGTACCTCAATCTTGATGATCTGACCAACATCTGGGTAC
AAGAGCCAACTGCCCAGAATTTTGATGCCTTAATGGAGGGATTTGATCATGCTTTGGGAG
TTGCCACCGACAACAACCTTGCGGATTTTTAAATTGGAATACTACCCGTGAGGGTTGTTC
ATTCCATCCGATCTCCCTGGACTGATTAGTGTTTCTATAGACTTTCACTGTTTATCTATT
CAATTCTCTTTCTATTCAATTTTCTTTCTATTCAATTCTCTTTCTCTCGATTCTCTTTCC
ATCAATTCTCTTTCCATCGACCCTCCTTCTTTGTTTGATTGACGGGGTTTGAACCCGTAA
TATTTGTTGTCTGGGATTTTACGCTTATCTGAGATTCTGCTCATCTTCTTTTGTCAGTGC
GATGACATTTTAATTTTAATTTGTTTTTGTCTTTCTGGACCTTTACTCTTTGTCTATACG
GTGCTATCTTTACTGATTTGTTTGTTTGGTGTTTGTTTGGACCTCCCCTTGAACCTTTCT
TTGAACATTTAGCTTTCTTTGATAGAATTACATAATTCTAGAGCTACGTGAAATCAAGTA
CCTAAATAGAAACTCATGATGCACATATATATATCTACCTATTCGCTCTAAGTATATGCT
AATCTTTGGATGAGTTTTGCGGCTGCGATATATCGAAATTTAAAATGGACATCAAAACAC
AAAATAGGATTGAGATGAGAACTGTGTAATATCTTTCTTCTTCTCTACTTCCCGGATCCA
CTAGTACTCGGGACTCGATATTTATTTCATAGTTCACCATATGATTATTCAGAAACCACC
AACCTATAAATCACTTTCTCAGACGCCATATACTTACGCGGCGCGCGTGGTAGCAAGCTC
AAGGGCAATTAGTTGTAGTCGACTAGTACTCGTTTTGAAAAGTTCGAAATACCAGTAACA
TATTTGAGTTACTATAGAAAACCTTTGTTACAGCAATTTCTTTCTGAAGTATTTACTAGT
ATTGTTTTGAAAGGGAAAAAAAGAAGAAAAAGCACTTTTGTAATGACAAAGTGGTAAGTA
GATCGACTTATATAATTATGCAATTGCGTAATCAGTGAGACCTTACGGTGATCACGTGAG
CTCTAACTAGAGATCTTGACTTTCCGATATGACTCTGGCCAACGGCCAGTGGTAACTATA
AAGAAAAATAGAGATTGAGAAGCAAGTCAGGTGATCGACTATATATGTGCTAACCGTTGC
TAGGCGGCCGGTGAAGCTATCCATTAAGTGTGCGAGTTGAGCGGAACTTTGTGCTGAGTT
TTCTTTACCATCGAGATTTTGATGGTGTAGATGTTTAATACCATGCCGGTCCTTATAATT
ATACTCATGTTGACTGTGCATGTACTAGTAGGTAATCAGAGATATAGATTAGCCATAACT
ACATATGTACATGATCCATCAAATCAAAATACGTTTGCCAAGCCTCTCAAATAACATAAG
TATATGTAGGCTTACGCTTGTTCGTTGAATACATGTACGGTTTTCGAGGACCAGTACTAT
TAAAATCCTTCATCAAATATCACTCGTATGGTAAGTAATAATCCTGATCTTCGAGCACAT
ATGGCTCGAGAAGCTATGGTGGGTAGGTGTGTAAACTTCGGCGTTTGCAGCCAATCAATC
TATAGGAATTGGGAGATCTACCCCCATAATGGTACTAGCGCCTAGCCTGACGGTGGAATT
TTCTCTAATTCCCATACAAAAAAAGTTCCTCTGAAGTTGACACACCCACCCCCTATGCCT
TCTCGCGCCATACATGTATTCTAGTTCGCCAAAGCAACGTTACAGTACTAAGCCTAGATG
AGTTACCGCAAAGGATGATGAAAGGTACTATATAAATCCTCCTTATATCAAAGGAGCTAT
GGTACTAGCAAAGATGCAAAGTCTCCGGTTACGTATAGGAGGGCTACGATTAAGCGTTAC
GGGACCCGGAGACTTTGCGCAGCGTCTTTGCTAGTATGTATAGTTCTTGGACGTAGATCA
TCGTTGCGAAGCAAAACCACACCAAAAAACGCCAAAACCAGCCATTTTCAAATAGCCCCA
GAGCCTACCAATTTAAGATATAACTTATACCAATCAGTAAAAGATAACTTGATACATAGG
GGAATCATCTGGCAGTACTAAATTCCAGGGTCATGTACCTACATACATACATGTAGCTTT
CTCAAAAACTGGGATAGAAAATCACTCCTTGTGTCAAACCATTTGATCGCAAAGTAAATA
ATATAAATTTACATAGATCAAAATATGTTCTAGGAGCGAGGTATTTATTACATCAAATAG
CCTACTTGTGGCAGGCAGGACCGAGGGCTAGTCCTAAACATGAAAAGTAAAGTTTATGTA
CTGCATTGATACATCATTGTAAATATATCCATGTAGGGCTATAATATACATGTCAATGAT
AGTGCCCTCTATCAATGATAGTGCCCTCTATCAATGATAGTGCCCTCTATCANNNNNNNN
NNNNNNNNNNNNNNNNNTCAATGATAGTGCCCTCTATCAATGATAGTGCCCTCTATCAAT
GATAGTGCCCTCTATCAGACATCCATTCTGATTTATTGATAAGCGTGTTTGGTTCTAGCT
TCTTTCTTCCTATTTTCCTCAATGAAACGTTGCACTTGCCGGAAAATCAGTATGCTTGAA
CACAAAAGAGGGTAAAAAAGGTACGTACTTGTAGTCTCCTCGGTTGTCCCCCAGACGTAC
CAAGGACTCTCCTTCCCCATGTGATAGTTTTTCTCAATTACTAAGTATTCGACAACTTCC
TTTGGCTCGCCCTTAAGGAGTTTTCCTTGAGCGTCGAATTTGGAAAGGCTCTGTATGCAG
ACTTAGTACTTTATCTTATGCTGTTGCGGAGTATGTGCGTGGGGAAGAACCTGCAGTGAG
TGGATCCTGACAATAGCTTGCCGTCTGTCCTGATCATAACCCATATAGTGATGTGCTTTG
TTAGAGACGACTTTTGGTCTACTTAACAATTTGTGTAGCTTCCATTTCATTTGAGTGTGT
CTCCGCGCTGCGATTCGCTTCTGAAACGAGTTTAGTAGACCATCACCGCACAGCAGCCGA
AGACTGTCTAAATCTCCACTTGTTTTTCAAATTAGTCTAGGTAGGCATTGGGAACGAATT
CAGGCCTCTCACTCGGCGAAAGCGGTGTACATGTCCTTGTGAAGCGACGGCGCTACTTTT
TTAGGCTCCCAAATCCGAAGTTTCTGTTTTGTAGTCCATTTGAAGACCGCCATACTGTGA
AATAAAAATTATGATTTTTTCTGGAGGTATGTAAAAGGAATCTCTGCTATAGTTGACTTA
CTCTCTTATATCATAGAGGCGCTGCTTTATTCGGAACTTGATCAAGGAGAGGCGCTCCCC
CGGCTTGCTGAATAACGAAGGCAAGTTCGCCCCAGTGGGCATAATAAATGTATCTATGAG
AAATTGATATTTCTATTCAATAAGGGAACGACTAAAGGGAAAATAGGGCCTACGCTACCA
GTAAGTAGCCCAATGTCTGTTGTCGCATCTCCAATAAGCTCCCTTTGAGCCACCGACGCA
CTCCGCTGTACCCTCGACGACGACGGCATCGTCATTGCCTGGCCAGCATGTTTGTACCGC
AGAAATTGCAAAACGGGGGAGGCTTTGGGGAAGATAGTACTTCGCGCTCGCAGGAGACAA
TGTGCCATTGTGGTGGTTTGTGGTGACGACGATGTGGGGTTCACAAGGTTTGTTTCAAAG
TTGTAAGAAAATGCTCGTAGTACGGAAATGGAACAGTCGTATACAACAGGTAAGATATAC
ATAAAACCGGCTCTATTCAAACACTCTCATATGAGTGCATTTATCTATACTTCTCATATA
TTGGTGCCAGTTTTCGTATCACAAAATTTACATATATTGAAACACCTCGGCTTGCCCCGC
CTGAGCCTCATCCCTCCACTTGTCCCTTGTACCTTGCTTCATGCCTAGCTCCTTTCTTGT
CTCGGTAGCGTCAATTGTCTTCACTAACGTTCCAACCTTCACAGCCTACCATAGCTTTCG
TATCATACAGAATTTCGGCATCATCTTTTCCCCTAAAAGCACCCTATATAGTGCATCGCG
GCAGCATATTGCCGCGTAGACAGCTCAGCTGGCTCCGGCGTCTGCGCGAGAGGACCCTCG
CGATCCCACAAAACCTTCCAGGGCCAACCTCCAGCACCCCCGAGTGGCTTCGATCTTGGG
AGTCGATAGATGCTACCATATTCCCTTGATATTATGCCGAGGGCTTTCGGTATGCCCGAG
TATACTAGGACTTTCTAGGTGTGCTTTGGCAATTTTGGGCAACGCAGGCTTGAGGTGTTC
CGGAGTTGAGCTTTGGTTGGCATGCCTTTGGGTGCGTACAGCTAGAGGTCTAAAGCTTTA
CGTTCATGTAGAATAATGATTCTAACCATTCATCAATAGTGTGGTACTTCTGCATATCTT
TCATATATCTTAATTAATAACCTTATGGCGAGATGGTAGGCACCGATCCGAATTCTGTTC
GCGAGCTTTTGCTGATATTGCTAGGCTCATTTACTACACGCCCAAAGGTCTTCCCCTTTC
TTTCTTCACCCATGGCGTTAAAGCGGTTTACAACAGCTTGGGATGCCATATGAATCAGGC
TGACGACTGATAATGGATAACTAGCCACCATAGTTCGACTCTTCTCAATCGGCGCAATAA
ACGCTTATTTGACTTCTTGGACACTCCAGCTTGTGGGTGGAAATAACAAGCCACAAACGT
TTCTTCCAGCGTGGATATTCATAGCCTTTGTGAGTATGGTTTTGTCAATATCACTACCGA
CCACTCTTACCCGCTTAACGTATTTACTCTCCATTCCAGGTGCTCACCATCAGCTATCAT
ATGACATTACGCAAGATCAACGTTTCGAGGGGAGAGTTCTCGCCAGCGATATCAGTGCTT
TGCTTCGTGAGCTTCTGCAGCATGTGTACTTTGTTATATGAAATCCACCTTTGCCCTCCT
GTTTGTAAGAGGCAGCTGGTTTAATCATGAACAAGAACTAGGTTTCTTCTTTTCTTCTTT
TTCATAAGTCTCCTTTGTGAATACACGGCCTGTACTGCAACTGTCCTGGGTGCTTGATTA
TTGCGTATTTCGATATGATGTCTCCTATGTAGAGGTCAATCTGTGGTTTATTTGCGGTTA
GAAGTTGTTTGCTCATGCCCTTTTCGTTTTGTGCCTTATTCGAGACTCATGGTAGAGATC
AATCGCTCTTATGCTTCCACTTATCAGAATTCCCAAACCTAACCCACACTTTGAACTTCC
TCAATTTGATTGTTAATAGAGAATATCTTACTGTCAAGTGCTTAAGAATTATTCGTTCTA
TAGAACTATGTTTTAAAATCTCTGGAAACAGGATATAATCATAAGTGCTTATAGTAGGCA
TTTCCTCTTTTTCTTCCTCTATGTATACTGGTAGACATGCACATGTAGTTATGAGCTTCA
TGTATGGTATTAATGCGCATTTAGTTATCGAAATAGAAGCGGAACTACTCAAATAGGTAG
ATTGTCCTATTCTGAGTCCTTATATTCAATCACGATGTGATTTCTGTAGTCGTCAGACAG
TTGCGCGGCCCCAGCGCCTCACCACCTCGAGTTCCCGGCTTGGCAGAGCTTCACTGCTTC
ACCACGCCGGTTCCCCAGGTAATACCTTACAGTGCTAGTGAGTGTACTAGGTACATACAT
AAACACCCCACGGAGCACCCCCCGCCCTAACAAACCTTCCCGTCAAGTACCTACACAGCC
AGGGTATCTTTTCTGCCCTCGCATCGCTTGCGTTCCTCTCAACTCCCAGCTTCAGTGATT
AACCACGAGACTTCCAATAACTACCTCAGCATCGGGAACCGTACTTATTGTTCACCATGT
CCTACAGCGGCGCGTCGCGAAATGTCGATATGACTAGGTTAGAAAGACTCCCTAGTACAC
CTTTTCGTTGACTAGACATAGCTGGGAGAAATCGAGACTAATGACGAGTTCATTCTGAAC
CCCTCATAGAACCGAGACGGACCTCTCAATCAACATTAAGAAAGCTACCAATATTGGTAT
TTAACATCTTATTTATACAACTTGGTTGGTAGATAATCGGCTAACCTTTGTATTAAAACA
TAGAGGAAAAGGCCCCTAAACGTGTGTTGCTCCTTCGAAGCTACGGGATCCAGGGGCATA
GAGCTTAAAGAACTCCAATTATAGGGAAGCATGTCCGGTCGTGCATCGTCTACACCTGGG
ATCACAAATCATCGACATCGTTTTGGTCAGGCTTGAAAGTGTAGGTCTATAGCTTTACTC
CTATTATTTCAAGCAAGTCCGTGCGCTGACACCGGAGCTCACTTCACAGGTTACCCATCT
TACAAAGCGAAGTTCAGACCTTCAAAGCCTTGATCTGCATCCATAAAGTTCTCCAAGAAG
GCCATCCAGTCACAATCAGAGAAGCGCATGCCCATACCGGGTGGCTGGAATCACTTACTA
ACGGGACCTCCGATGAAGGCATTCGGGGTACGGCAGTATCATTCGGAAATAACAATCATC
TTGCCGAACAGCTAACTCCAAGATCAGGTTATGGACCATTGATTCGGGAATATGTCTATT
TCCTTTTGGCCAAGCTTGCATTCCACCGGCATCACCCGGAGTTCGATGGTATGGGAGCTC
GATCTTTCTTTTTAAGAAGTGAAAACTAATTTCCACACAGGTGTATTTGATTATGAAGAA
TATATCAGTCTTAAAACGATCAATGATCCAAATGAAGGGTATCATTTAGACGTTCTGGTA
TGTTGCTAAACACTAGCTAACTCTTTACAGATACGAGACAATTATGGATTTGATGACTCT
GCAAGACCAAATTGAGACTTTCCAAAAACTAATTTTCTCTCATTTCCGGCATGGTGTTGA
CAATGAATGTCGTATTTCTGCTCTGGTACCATTGGTTCAGGAAAGTTATGGAATCTATAA
ATTTATCACCAGCATGTTGAGGGCTATGCATCAAAGTAAATCTCTATTAAGCCTTTTTCT
CAGTATAGTTCTCTAACTTAGAATAGCGACTGGTGATGATGATGCTCTCGCACCTTTGCG
GGAACGCTACAACGGTCAACATTATCGTTTAGTCCGGTTTTACTACGAGTGCTCAAATCT
TCGATACTTGACTGAGTTGATATCTCCACCGAAGTTGCCGCAGGTAATGCTAGCTTAATT
CTGGCCGTTTAGTTTGTACTCACATAAGATAGGATCCGCCCAATTTGCTGGGCAATGGAG
AGACTGCCCCGGCTCTTCCACGTAGGCCAGTTGAGGCCCAGGAAACCGCACCTCCGCCCC
CGCCTCCTCCAGCACAACCAGAAGCTGAGGCAATTTCTGATTTCTGGTCAAGTGAAAAGC
TGCAACAGCAACAGCGGGATTATGAGGAACAACAAAACCAATTGGAGCTGCAAAGAGCGG
AAGAGCTTCGGCGACAACAAATGCTAGCAATGCAACAGCAAGCTCAGTTCGAAGAGATGC
AGAGGCAACAAATGGAGCAGCAGCGGTTAGCTCAAGAGCAATTAATGAGAGATCAAATGG
CGAGACAAGCTCAAGGGCATGTTGCAGAACTCGAACGACAATTGCTAGAATATAAAGGAC
ACCACGATCAGCATTTGCTATTGCTCGAATCGTATGATCAAAAAGTAAAAGCTTTGGAGA
GTGAAATTGCAAATCTTCAATCCAACATCGGACAGCAACTAGCGTCTAAGGATGATCTAA
TCAGGTCTTTGCAGGGTAAGGTATCCGATAAAAGCTTATTTATTGGTATGCTAACTGTTT
ATAGAGCAAGTGAACATGTGGAAGAATAAGTACGAGGCTTTAGCAAAGCTTTACTCCCAG
CTTCGGCACGAACACTTGGAGTTGCTTGGTAAATTCAAACAAATCCAGCTCAAGGCTGCA
TCCGCACAAGAGGCAAACGATAAACGAGAAAAATTGGAGCGAGAAATGAAATCCAAAAAT
CTTGAGCTGGCAGACATGATTCGAGAACGAGATCGTGCATTATACGATCTAGACCGTGTT
AAAGGAGTAAGTTTATTTTCAACAGATTTTTAATAAGTGTTAGTATTAACCATATGTTCC
AGACCCAGAAAGAAGAGGTTGAAAAGGTTCGAAGAGAGCTTCGATTTGCTCAAGAAAAAG
CCGAAAATAACGAAAAATCCAAAGGCACTGAACTCTCAGCCTTGCTATCTCGACACAACA
GAGAAATGGCGGAAATGGAAGAGCTGTTGCGTAGTAAGCAACGAGCCTTGGACGAACTAC
AATCTAGAGTTGGTGACAGAGACCATGACATGGAGAGACGATTACGGGAGAAGGAGGAAG
AACTAGAGATATTCAAGGCAGGGATGGATCAGACTCTCCTGGAGCTCAACGAAATGCGAT
TGGTATGAATTCGTTAAGTTTTGATATGTTGATGTCTCTATTCTAACATTATGTTTAGCA
CAACAACGAGAGCGATATTGTTCTAGAAGCACAAATTGACGGGGTAATTTTAGATCAATT
GAAGAGATTGACAGAAATCATAGGTATGAAGCTAGCTTAATCTGAAAATTGAAAGCCTAT
TGACGACATCGGACAGATTCTGTATTACAGAGCGGTGTTCAGCGAGTGGACGACGCTTTG
TACGAGCTTGAGTCTCCCATGAATGCAGGAAACCAGAGCGCATCGCCGGGCTATCTTCTC
TCACAGGTAGAGAAAGCCCAGCTTAGCGCTACGGAATTTGCCACCCAATTTAACAACTTT
GTTGTTGATGGCCCCAATAGCCCTCAGTCTTCAATCATCAAGACGCTTCATGTCTTTGCG
GGAGCAATCTCGGATGTGTTGGCCAATGCTAAAGGTGTTACACGATTAGCCACTGACGAG
AATAAAAGCGATGCCATCATGGCAGCAGCAAGACAATCTGCGAATACTAGTGTCAAGTTT
TTCCAGAACCTCATGTCTTTCCGTTTGGACGGGCTGAGCCAAGATCAGAAGATGGATGTC
GTTGTATCCAGTAATTTGGAAGTTCAAAAGAACCTCCAGAAATTGACGAAACTTGCCGAA
CAGTTCATGACCAAAGGGGCTGATCTGTCAAAGGCTAGTGGAGACATTGGTGATCTTGTG
GACAATGAGCTCAGTAAGGTTGCGGACGCTATCGATGCCGCTGCGGCACGCTTGGCCCAA
CTCATGAAGAAGCCGAAAGATGCCTTTTCGACTTTTGAGATTAGAATCCATGAGTACGTC
AGATCTAATTTTTTTCTCTTTTTTTTTCCTTTTCGTTATTATAGAGTCTGATAGCTAACT
ATATATTGTAGCTCAATCTTGGACGCTGCAATTGCAGTTACGAATGCAATTGCTCAGCTC
CTCAAGGCTGCCACTATCTCTCAAAAAGAGGTAATTATACCCTGGCCACTGTTTAGGTAT
ATAGATTAACATTTTTTTCAGATTGTGGCCCAAGGCAAAGGAAACAGTTCTCGGACTGCT
TTCTACAAACGAAACAATCGTTGGACAGAAGGGTTGATCTCCGCTGCCAAGGCAGTGGCT
ACCTCCACCAATATGCTTATCGAAACAGCCGATGGTGTGCTTAGTGGACGTAACAAGCTG
GAGCAATTGTATGGCTTTCATTTTTGGTACAATTTACATACAGGCTAATAACGATATAGG
ATTGTCGTTGCCAATGATGTTGCCGCTTCAACTGCGCAGCTTGTCGCAGCTTCTCGGGTC
AAGGCGTCTTTCATGTCTAAATCGCAAGAACGTCTGGAAACTGCCTCAAAGGCCGTGACA
GGCGCGTGCAGATCACTGGTCAAACAGGTTCAAGAAATCATTGCGGCAAAGAATAATGAT
GAGAATGAGGCTATGGATTACTCCAAACTCAGTGGATACGAGATTAAGGTCCAAGAGATG
GAACAACAGGTATGTGATTTCTACCTAAATATTTTATACCTAACATTAATCTCTTGGTTG
TTGTTTAGGTTGAAATCAAAGAACTCGAAAACAGGTTGACTCAAGCTCGTTTCAGGCTTG
GGGAGATGAGGAAGCACTCATATGTTCAGGATTCAGACTAAGGCCTTGGAATGAATGGTG
TGTGCTCATACTCAGGGCCGGGAAAAAACTACCGTTTTTGTGGTCTTTACTAATTGTCTA
GTCATGTGGAATATATTTTTTACTCTTCTTAAAACTATATCTCTTTCAAATAATTCGGCC
TCTCTGGATGATGTGACCGTGGATTTCTCCATCGTGCACTTTTTTTTCTTGTCTCTATTG
GCTATCAGGCTTTTATACGAATATTTATCTCAGTTATATTGTCATTTAACTAGCAATCGA
GTTGCCCTTTTGAATTCCCCTATATAGATTGAATATCCAACAGGAAAGACTATACAGCAA
AGAGTTTCAGTGAATAACGAACAAGCTTTTTGGGCC
>Morimp1_putative_MAT1-2-1 scaffold_20:234009-235372
ATGTTTCCAGGCCTCCAAAAGCCTGGGTTGCGTCCGAAGAATAGCTCTACTCTTCGGCCA
GAACAGATGCTCGAAGAAGCTATGGGTCATATCAATCAGAGCTTTGCCAATTCAAATGAA
AAGACCGCTTTAGATAGATTGGCAGGACTTAAACCTCGCCGTGACCCTCCTTCTTTCGAT
TTCACTGGATCAGACGGCCATATCCTGAGAGTTAAGGTTTTATCTCTGGACCAACGAGGG
CCAGGGAAAGAAAGTGATGACCATGGGCCCCAAACATTTACTGTTTTAGAAAAAACCAAC
CATATAAACGGTTATCCTTGTGTTAAGACCAATGAGGGTGATCTGGTCTTCGTTTATGAC
TCTACTGTCACTTCTGCAGAAACAATTTACCAAGGCCATGGAAATTTTGTGGATCCACAG
CTGTCAGCGCAAGGCGTGAGTCGAGTTACCAAGAAGAATTTATTAGAGCATGTTCCTCGT
CCTATGAATGCGTAAGTTTATTGGTATAATCCTTCGAATGATTTGAGATGCTTAATATGG
ATGCGGATAGTTTTATAATCTATCGCAACACAGAGATGAAGGCTGTTCGCCAGAAATACC
CGGGGATTGGGAACAACGATGTTTGTAGGTTTTTTGTTGCTCATTTATCCTTCAGAATCT
GATAATATGTGTTCGTTTTGGGCCTTTTGATTATTTTATTGACAATTTACGTTGTAGCGC
GGATTGTCGGGCAACGGTGGCGAGAGCTTGACCCTAAGATTAGAGAGCATTACAAGGTGA
ATTAAAACAATCACTTCTTCAAGTAAATATGCTCATATTGCTAATCTAGAAAAGGATTTG
GCCGCAAAATCTGCACGAGAGCACCACGTAAAGCACCCTGGGTATAAGTATACACCTCGG
AAACCTGAAGATGTTGTTCGCCGCCGCAAGAGGTCAGCTATGGTTGGTGATAATACTGAG
CATATCCGTAACCCAGCTATTCATCGCAGCAGTAGTCTGGCGATTCCATCTCCTCCTCCA
CATCCACCTCCACCACCACACCCAACAATTCAACACCAAAGCCAAGGGTACCTCAATCTT
GATGATCTGACCAACATCTGGGTACAAGAGCCAACTGCCCAGAATTTTGATGCCTTAATG
GAGGGATTTGATCATGCTTTGGGAGTTGCCACCGACAACAACCTTGCGGATTTTTAAATT
GGAATACTACCCGTGAGGGTTGTTCATTCCATCCGATCTCCCTGGACTGATTAGTGTTTC
TATAGACTTTCACTGTTTATCTATTCAATTCTCTTTCTATTCAATTTTCTTTCTATTCAA
TTCTCTTTCTCTCGATTCTCTTTCCATCAATTCTCTTTCCATCG
>M_crassipes_M10_putative_MAT1-1-1 Morcra10GS8 WBVU01000008.1:2194987-2197029
GGCTTACTTTCATTTAATGTCCTTTAGGCCAAGTAGCCAAGTATATTATAAATGCCGATATATCTACCGG
TCATGTAAAACATGCAGAAAGATTAAACACGAGTTATATTTTTATTTCAATTCAATGTCATCGCAATGTC
GTATGTTCTTGGCTCGAGAACTGTTGGAATGCCTGTAATTGGGGTTGTGGAAAGTTTTCAGAGGTGTAAA
TTTCTGAAATGAAATAAGTGTTTTCTGTGGGAGTATTAGCCCTACCACGTAAGGTTAGTAGAGAAAAGGG
ACACCAACCTTTAGTGAAATCAAAATTCTCCTCAGCCTCCTTGTTTTGAGGATTATATATCCCGTGAGGT
ACCTGGGGATTTGCCGCTTCAGGCGCAATACGACAGGGTTCTGGGCAAATATTTGGAGCTGTATATGTCT
GTGGTAGTACATAAGATTCTTGGTCTGTATATAGTTTAAATATGGCAGGGGCTTTTGGTTGTGGACAAGC
TTGTAGATCTTGATATTGTTTAAATTTTGAATATGTCTCTAGTTCTGTATATGTTTCCGGTTCTGGGTGG
GTTTCTGTTCTGAGGTGGGTCTCTTTTTCTAGGCAGGTCTTTGTTTCTTGGTAGGCCTTCTCTAAAGCAC
TAGGCGATCTCATGAGAGGTAGCCTAGCGGGTAGGGGGCATAATCTAGGATCGAGCTGGTTTATATCGTA
AGAAACTGGAATTATAGGTCTCCAGTTTTGAGGAAGGTCACTAAGTATTTGATCGGGAATAGGTTGTTCA
TATGGTGCGAGAGCTTGTGCTGGTAGGGAACGAATTGCGTGTTGAGAGGCACTTTCTCTCAGTTCTGAGC
GTGAAATGGTTTTCCTATTTCTCAGCCGAGGTCTGGTAGAGGCGGAACCTTTTGATACCCTGAAGATAGT
TGACGTGGGCGACAGTAAGATAGGTTCCACCTTGTTATACTCCATCGTGGAAGAATCAGGTACTGTAGGG
GCTTGAAAGTGAACGGTTGGAATATCGTGGATATCGGAATAGGTCTGCTCGGTGGGTTCCACAGTCCCAA
TAGCGGAAGTTTGATCATTAGGCGGCACGCAAGTTGGGACCATTCGCTTTCTCATATTGTCGATGTTTAT
ACCGCAGATGTTCAGGAACGATCGAGGGGAAGGATCTTGTTTGTTCTCAATAAGCTGTGTTTTTATAAAA
TCCTCGAGGGTAGTTGTAAGTGTCCCATCATCTCGGTGGGATGTGTACATTCTTGCTATATTGGACCACA
TGGCTTTCCTCTTCTCACGTTGCCATAAACCTTTGGTGAGTGCCGAAATCAACATCTGTGTAAATCCTAG
CCCTCCTAGGAACTTCGATATCCAAGCTAAAAAAGGAATAGAAAATTAAATCTAGAAGTAATGGGTGAGG
GAATTATTTCATTCTTACCCCTATGTGCTATATAAGGGTTGAGAGCTTTCAAAGTTGACCGCTTGGACAA
TGGTTCGCCGAAAATCGTCGGTTTGTTGTTCTTATGGTGTTCATCATAGAGCTTTTGCACTGAGTACTTG
AACGGGACTTTAGGATCTAGAGCCACCCTTCCCTCCATACGTACAAGTCGATGTATAAGACCGAGCCATC
TCTGGAACGGGAAGGCAATGCCATTTACATGAAACACGGAGCCCCCTGGAGGGGGAACAATATATCGACA
GTCTCTGTGTTGAACCCAGATTCCACCGCCTCGATCCTGCATTAGAAGATATTGGTGAATTTTTGAGAGA
TAGAGAGCGCAGCCCAAAGTTGCGTTGCGAAGATAAATCGCCCGCTTCACAGAGTCCAGAATCATAACGG
ACTCAAAAGGTGGGTTCTTATGAATCAGTCCAGTAAGATAAACCGGGCGAAGTGACATGAAGAATATAAA
TAATAGGGGGTAATATATAGTTAATAAAGAAAGGAAAAGAGCCTTGGAGGGCTTTATTGAAGCGTACCGC
TGCAAAGGAAGAGAATCAAAGGGACAAGTCCATAGATGGCCACATACATGCATATATATATGTATATAAA
AATACGCTGCACA
>M_eximia_MG90_putative_MAT1-2-1 scaffold1098 QMFK01001010.1:20106-21461 
GATGTAAAGAGAATCGATGGAAATAGAATTGATGGAAAGAGAATAGAATAGAAAGAGAATTGAATAGATA
AACAGTGAAAGTCTATAGAAACAGTAATCAGTCCAGGGAGATCGGGTGGAATGAACAACCCACACGGGTA
GTATTCCAATTTAAAAACCCACAAGGTTTTTGTCGGTGGCAACTCCCAAAGCATGATCAAATCCCTCCAT
TAAGGCATCAAAATTCTGGGCAGTTGGCTCTTGTACCCAGATGTTGGTCAGATCATCAAGATTGAGGTAC
CCAGGGCTTTGGTATTGAATTTCTGGGTGTGGAGGTGGAGGTGGAGGAGGAGGAGGAGGAGGAGATGGAA
TCGCCAGACTACTGCTGCGATGAATAGCGGGGTTACGGATATGCTCAGTATTATCACCAACCGTAGCTGA
CTTCTTGCGGCGGCGAACAACATCTTCAGGTTTCCGAGGTGTATACTTATACCCAGGATGCTTTACGTGG
TGCTCTTGTGCAGATTTTGCGGCCAAATCCTTTTCTAGATTAGCAATATGAGCATATTTACTTGAAGAAG
TGATTATTATTTTTAATTCACCTTATAATGCTCTCTAATCTTAGGATCAAGCTCTCGCCACCGTTGCCCG
ACGATCCGCGCTATAACGTAAATTGTCAATAAAATAATCAAAAGGTTCAAAACGAACACATATTATCAGG
TTTTAAAGGATAAATGAGCAACAAAAACTTACAAACATCGTTGTTCCCAATCCCCGGGTATTTCTGGCGA
ACAGCCTTCATCTCTGTGTTGCGATAGATTATAAAACTATCCGCATTCATATTTAGCATCTTAAATCATT
AGAAGGATTATACCAACGAACTTACGCATTCATAGGACGAGGAACATGCTCTAATAAATTCTTCTTGGTA
ACTCGACTCACGCCTTGCGCTGACAGCTGTGGATCCACAAAATTTCCATGGCCTTGGTAAATTGTTTCTG
CAGAAGTGACAGTAGGGTCATAAACAAAGACCAGATCACCCTCATTGGTCTTAACACAAGGGTAACCGTT
TATATGGGTGGCTTTTTCTAAAACAGTAAACATTTGAGGCCCATGGTCATCACTTTCTTTCCCTGGCCCT
CGTTGGTCCGGAGATAAAACCTTAACTCTCAGGATATAGCCGTCTGATCCAGTAAAATCGAAAGAAGGGG
GGTCACGGCGAGATTTAAGTCCTGCCAATCTATCTAAAGCGGTCTTTTCATTTGAATTGGCAAAGCTCTG
ATTGATATGACCCATAGCTTCTTCGAGCATCTGTTCTGGCCGAAGAGTAGAGCTATTCTTCGGACGCAAC
CCAAGCTTTTGGAAGCCTGAAAACAT
