# Supplementary material for: Importance of appropriate genome information for the design of mating type primers in black and yellow morel populations
Source: IMA Fungus. 2022 Aug 22;13:14. doi: 10.1186/s43008-022-00101-6 (PMC9394083; doi:10.1186/s43008-022-00101-6)
Supplement: Supplementary file 6 — Additional file 6. Results from blastn alignments between MAT primer sets and Morchella genomes. Assemblies’ alignments that overlap with putative mating type regions are highlighed in green. High identity alignments that do not overlap with putative mating type regions are highlighted in red. [file 43008_2022_101_MOESM6_ESM.xlsx]

## Sheet: Sheet1
Results from blastn alignments between MAT primer sets and Morchella genome assemblies Alignments that overlap with putative mating type regions are highlighed in green High identity alignments that do not overlap with putative mating type regions are highlighted in red
M. eximia MG90 GCA_003314645.1 (MAT1-2-1) (Du et al. 2017 genome used for primer design)
Primer	Sequence	Score (bits)	E-value	Identities
MAT22L	scaffold1098	32.2	0.089	19/20 (95%)
MAT22L	scaffold4537	30.2	0.35	15/20 (75%)
MAT22L	scaffold4380	28.2	1.4	14/20 (70%)
MAT22L	scaffold3687	26.3	5.5	13/20 (65%)
MAT22L	scaffold3296	26.3	5.5	13/20 (65%)
MAT22L	scaffold2523	26.3	5.5	13/20 (65%)
MAT22L	scaffold2340	26.3	5.5	13/20 (65%)
MAT22L	scaffold1613	26.3	5.5	13/20 (65%)
MAT22L	scaffold771	26.3	5.5	16/20 (80%)
MAT22L	scaffold659	26.3	5.5	16/20 (80%)
MAT22L	scaffold96	26.3	5.5	13/20 (65%)
MAT22R	scaffold1098	40.1	0.0004	20/20 (100%)
MAT22R	scaffold1193	30.2	1.4	15/20 (75%)
MAT22R	scaffold4173	28.2	1.4	14/20 (70%)
MAT22R	scaffold4013	28.2	1.4	14/20 (70%)
MAT22R	scaffold3527	28.2	1.4	14/20 (70%)
MAT22R	scaffold1229	28.2	1.4	14/20 (70%)
MAT22R	scaffold9564	26.3	5.5	13/20 (65%)
MAT22R	scaffold8722	26.3	5.5	13/20 (65%)
MAT22R	scaffold7840	26.3	5.5	13/20 (65%)
MAT22R	scaffold4521	26.3	5.5	13/20 (65%)
MAT22R	scaffold4495	26.3	5.5	13/20 (65%)
MAT22R	scaffold3970	26.3	5.5	13/20 (65%)
MAT22R	scaffold3280	26.3	5.5	13/20 (65%)
MAT22R	scaffold2589	26.3	5.5	13/20 (65%)
MAT22R	scaffold1714	26.3	5.5	13/20 (65%)
MAT22R	scaffold1659	26.3	5.5	13/20 (65%)
MAT22R	scaffold1329	26.3	5.5	13/20 (65%)
MAT22R	scaffold1015	26.3	5.5	13/20 (65%)
MAT22R	scaffold928	26.3	5.5	13/20 (65%)
MAT22R	scaffold903	26.3	5.5	13/20 (65%)
MAT22R	scaffold647	26.3	5.5	13/20 (65%)
MAT22R	scaffold626	26.3	5.5	13/20 (65%)
MAT22R	scaffold157	26.3	5.5	13/20 (65%)
M. importuna Morimp1 (MAT1-2-1)
Primer	Sequence	Score (bits)	E-value	Identities
MAT22L	scaffold_20	32.2	0.059	19/20 (95%)
MAT22L	scaffold_16	30.2	0.23	15/20 (75%)
MAT22L	scaffold_19	26.3	3.6	13/20 (65%)
MAT22L	scaffold_17	26.3	3.6	13/20 (65%)
MAT22L	scaffold_14	26.3	3.6	13/20 (65%)
MAT22L	scaffold_5	26.3	3.6	13/20 (65%)
MAT22L	scaffold_3	26.3	3.6	13/20 (65%)
MAT22R	scaffold_20	34.2	0.015	17/20 (85%)
MAT22R	scaffold_101	28.2	0.92	14/20 (70%)
MAT22R	scaffold_72	28.2	0.92	14/20 (70%)
MAT22R	scaffold_6	28.2	0.92	14/20 (70%)
MAT22R	scaffold_2	28.2	0.92	14/20 (70%)
MAT22R	scaffold_68	26.3	3.6	13/20 (65%)
MAT22R	scaffold_37	26.3	3.6	13/20 (65%)
M. importuna Morco1 (MAT1-1-1)
Primer	Sequence	Score (bits)	E-value	Identities
MAT11L	scaffold_17	26.3	3.6	13/20 (65%)
MAT11L	scaffold_5	26.3	3.6	13/20 (65%)
MAT11L	scaffold_71	26.3	3.6	13/20 (65%)
MAT11L	scaffold_48	26.3	3.6	13/20 (65%)
MAT11L	scaffold_23	26.3	3.6	13/20 (65%)
MAT11R	scaffold_84	28.2	0.91	14/20 (70%)
MAT11R	scaffold_28	28.2	0.91	14/20 (70%)
MAT11R	scaffold_3	28.2	0.91	14/20 (70%)
MAT11R	scaffold_55	26.3	3.6	13/20 (65%)
MAT11R	scaffold_41	26.3	3.6	13/20 (65%)
MAT11R	scaffold_14	26.3	3.6	13/20 (65%)
MAT11R	scaffold_7	26.3	3.6	13/20 (65%)
M. crassipes M10 (MAT1-1-1)
Primer	Sequence	Score (bits)	E-value	Identities
EMAT1-1L	Morcra10GS9	28.2	1.2	14/21 (67%)
EMAT1-1L	LG3	28.2	1.2	14/21 (67%)
EMAT1-1L	LG4	28.2	1.2	17/21 (81%)
EMAT1-1L	Morcra10GS8	26.3	4.9	13/21 (62%)
EMAT1-1L	Morcra10GS5	26.3	4.9	13/21 (62%)
EMAT1-1L	Morcra10GS3	26.3	4.9	13/21 (62%)
EMAT1-1L	Morcra10GS22	26.3	4.9	13/21 (62%)
EMAT1-1L	Morcra10GS17	26.3	4.9	13/21 (62%)
EMAT1-1L	Morcra10GS12	26.3	4.9	13/21 (62%)
EMAT1-1L	LG2	26.3	4.9	13/21 (62%)
EMAT1-1R	Morcra10GS17	28.2	1.2	14/21 (67%)
EMAT1-1R	Morcra10GS4	26.3	4.9	13/21 (62%)
EMAT1-1R	LG2	26.3	4.9	13/21 (62%)
EMAT1-2L	Morcra10GS8	40.1	0.0003	20/20 (100%)
EMAT1-2L	Morcra10GS19	26.3	4.2	13/20 (65%)
EMAT1-2L	LG6	26.3	4.2	13/20 (65%)
EMAT1-2R	Morcra10GS8	40.1	0.0003	20/20 (100%)
EMAT1-2R	LG2	30.2	0.27	15/20 (75%)
EMAT1-2R	Morcra10GS4	28.2	1.1	14/20 (70%)
EMAT1-2R	Morcra10GS18	26.3	4.2	13/20 (65%)
EMAT1-2R	Morcra10GS16	26.3	4.2	13/20 (65%)
EMAT1-2R	Morcra10GS15	26.3	4.2	13/20 (65%)
EMAT1-2R	Morcra10GS11	26.3	4.2	13/20 (65%)
EMAT1-2R	Morcra10GS10	26.3	4.2	13/20 (65%)
EMAT1-2R	LG4	26.3	4.2	13/20 (65%)
EMAT1-2R	LG1	26.3	4.2	13/20 (65%)
